# Supplementary material for: Identification of the molecular characteristics associated with microsatellite status of colorectal cancer patients for the clinical application of immunotherapy
Source: Front Pharmacol. 2023 Feb 6;14:1083449. doi: 10.3389/fphar.2023.1083449 (PMC9939640; doi:10.3389/fphar.2023.1083449)
Supplement: Supplementary file 2 [file Table2.XLSX]

## Sheet: Table S2
Supplementary Table 2. Specific markers for cell annotation.
Cell.Type	Cell.Marker
T cells	CD3D, CD3E, CD3G
B cells	MS4A1, CD79A, CD79B
Cancer cells	EPCAM, CD24, CDH1, KRT18, KRT19
Myeloid cells	CD68, LYZ, AIF1, C1QB
Fibroblasts	COL1A1, COL1A2
Endothelial cells	CLDN5, PECAM1, VWF, CDH5
Mast cells	CPA3, TPSAB1, TPSB2
CD4 T cells	CD4
CD8 T cells	CD8A, CD8B
