# Supplementary material for: Identification of the molecular characteristics associated with microsatellite status of colorectal cancer patients for the clinical application of immunotherapy
Source: Front Pharmacol. 2023 Feb 6;14:1083449. doi: 10.3389/fphar.2023.1083449 (PMC9939640; doi:10.3389/fphar.2023.1083449)
Supplement: Supplementary file 11 [file Table6.XLSX]

## Sheet: Table S2
Supplementary Table 6. Single-cell marker genes.
Gene Name
C10orf99
LEFTY1
S100A14
CD55
S100A16
PCSK1N
MDK
CCND1
SLPI
CD24
CSTB
ASS1
NPW
CLDN3
CKB
SFN
IFI27
PHLDA2
S100A6
PRSS3
MT-CYB
LMO7
EPCAM
TNFRSF12A
PPP1R1B
PERP
LGALS3
GPX2
LCN2
