# Supplementary material for: Identification of the molecular characteristics associated with microsatellite status of colorectal cancer patients for the clinical application of immunotherapy
Source: Front Pharmacol. 2023 Feb 6;14:1083449. doi: 10.3389/fphar.2023.1083449 (PMC9939640; doi:10.3389/fphar.2023.1083449)
Supplement: Supplementary file 12 [file Table4.XLSX]

## Sheet: Table S2
Supplementary Table 4. DEGs in the single-cell training cohort.
gene	p_val	avg_log2FC	pct.1	pct.2	p_val_adj
IGHA1	1.25522e-234	2.69567	0.21	0.804	3.76565e-231
RPS27	5.70197e-214	7.76514	0.247	0.824	1.71059e-210
SPINK1	7.79791e-204	-1.57003	0.424	0.892	2.33937e-200
SLC26A2	6.11974e-182	-1.29125	0.185	0.6	1.83592e-178
GSTP1	7.63824e-166	9.64622	0.749	0.294	2.29147e-162
C10orf99	1.16314e-159	-1.96725	0.18	0.603	3.48943e-156
AGR2	5.89978e-159	4.6102	0.709	0.257	1.76993e-155
LEFTY1	1.20881e-149	-2.44602	0.177	0.595	3.62642e-146
S100A14	2.21259e-148	2.62277	0.762	0.338	6.63778e-145
F3	1.45849e-142	10.7627	0.587	0.053	4.37547e-139
FABP1	2.78813e-140	-1.90265	0.35	0.77	8.36439e-137
KRT7	1.52266e-133	19.2828	0.533	0.029	4.56798e-130
TNNC2	1.75077e-131	-2.71044	0.199	0.572	5.2523e-128
CD55	3.78647e-124	18.3293	0.582	0.13	1.13594e-120
CYSTM1	1.71715e-122	15.5042	0.697	0.286	5.15144e-119
S100A16	6.85022e-122	11.5026	0.694	0.279	2.05506e-118
PCSK1N	7.28892e-119	-3.08655	0.204	0.563	2.18668e-115
HSPB1	1.57554e-117	12.9579	0.534	0.14	4.72662e-114
BNIP3	1.20753e-114	9.55878	0.226	0.559	3.6226e-111
AGR3	2.87675e-112	6.63939	0.574	0.141	8.63026e-109
ITM2C	2.83027e-109	11.631	0.506	0.147	8.4908e-106
ATP10B	1.21097e-108	-3.34425	0.322	0.618	3.63292e-105
DUOX2	4.72392e-107	-1.58025	0.247	0.553	1.41718e-103
IGFBP2	6.94806e-107	14.7343	0.607	0.184	2.08442e-103
TRIM31	1.66353e-106	-2.10014	0.365	0.675	4.99058e-103
MDK	2.35098e-102	2.08375	0.681	0.289	7.05293e-99
PHGR1	2.63679e-101	-1.542	0.57	0.94	7.91038e-98
ANXA2	9.39133e-100	14.4235	0.642	0.285	2.8174e-96
OLFM4	1.54788e-97	-0.435178	0.388	0.735	4.64365e-94
CLDN7	1.65573e-92	11.8955	0.732	0.387	4.96719e-89
IFITM1	5.36196e-90	-7.09415	0.325	0.625	1.60859e-86
S100P	1.16442e-84	16.0171	0.623	0.292	3.49325e-81
CA9	2.28517e-82	11.571	0.511	0.053	6.8555e-79
MT1E	8.38687e-82	1.7044	0.505	0.082	2.51606e-78
SELENBP1	2.52391e-77	-2.45291	0.358	0.639	7.57173e-74
HES6	7.37961e-77	12.1654	0.567	0.187	2.21388e-73
HSP90B1	3.68109e-76	14.8825	0.589	0.274	1.10433e-72
CCND1	7.89265e-76	16.1041	0.624	0.262	2.3678e-72
SLPI	3.83057e-72	12.6573	0.522	0.133	1.14917e-68
FHL2	1.73812e-65	3.90061	0.689	0.374	5.21435e-62
NBL1	1.11611e-62	4.17536	0.541	0.2	3.34834e-59
MYC	1.59806e-62	-1.0364	0.327	0.534	4.79417e-59
MT-ND3	3.30045e-62	-3.28664	0.456	0.701	9.90136e-59
SOX4	4.02525e-60	-1.92225	0.336	0.555	1.20758e-56
TMSB10	1.39426e-59	7.85565	0.719	0.467	4.18277e-56
MLPH	1.49057e-59	11.8445	0.504	0.092	4.47171e-56
GAL	3.77384e-58	3.87637	0.503	0.169	1.13215e-54
C15orf48	5.24046e-58	-1.22032	0.32	0.581	1.57214e-54
KRT19	6.87091e-57	3.71424	0.775	0.62	2.06127e-53
NQO1	2.18432e-56	-1.40132	0.503	0.691	6.55296e-53
EEF1A1	9.04259e-53	3.3517	0.526	0.326	2.71278e-49
ADIRF	3.84958e-50	-3.29635	0.558	0.808	1.15487e-46
CD24	5.73656e-50	-1.95251	0.691	0.829	1.72097e-46
CSTB	1.77728e-49	16.0406	0.516	0.271	5.33184e-46
ASS1	6.85944e-49	5.7863	0.653	0.359	2.05783e-45
HIST1H4C	3.50804e-48	-1.81702	0.305	0.509	1.05241e-44
NPW	1.61319e-47	-0.960613	0.518	0.216	4.83957e-44
ATP1B1	2.24124e-47	-0.333088	0.675	0.408	6.72373e-44
KRT18	3.0568e-47	3.69045	0.862	0.752	9.17039e-44
SERINC2	3.26958e-47	11.8971	0.561	0.243	9.80873e-44
KLK1	6.43525e-47	3.02159	0.507	0.187	1.93058e-43
NUPR1	6.71937e-46	2.32676	0.5	0.246	2.01581e-42
PLAC8	2.5165e-45	14.9637	0.506	0.145	7.5495e-42
CLDN3	2.06819e-44	-2.09997	0.719	0.902	6.20456e-41
CKB	2.99888e-43	-1.96605	0.433	0.631	8.99664e-40
MT-CO3	3.31393e-42	-2.26493	0.561	0.741	9.9418e-39
TMEM54	7.96724e-42	6.18302	0.665	0.402	2.39017e-38
GGH	2.05481e-40	-3.6381	0.417	0.582	6.16443e-37
NPDC1	5.01051e-40	2.07514	0.556	0.256	1.50315e-36
ELF3	4.99198e-38	-2.2661	0.657	0.808	1.4976e-34
SFN	6.86357e-38	1.17161	0.646	0.402	2.05907e-34
TMEM45B	6.95527e-38	11.4444	0.557	0.235	2.08658e-34
KRT8	6.11521e-37	4.38759	0.83	0.742	1.83456e-33
PLA2G2A	1.16768e-36	2.35074	0.506	0.2	3.50305e-33
TXN	4.78596e-36	9.21192	0.71	0.519	1.43579e-32
ID1	1.3064e-35	-1.75697	0.468	0.666	3.91921e-32
EDN1	2.93889e-33	-1.29661	0.458	0.604	8.81668e-30
TUBA1B	7.27573e-32	6.06562	0.502	0.328	2.18272e-28
TSPAN8	8.70854e-32	2.75042	0.741	0.599	2.61256e-28
TRIB1	1.00647e-31	1.05957	0.366	0.509	3.0194e-28
TSPAN1	1.73142e-31	3.86885	0.532	0.245	5.19425e-28
CEACAM6	2.04572e-31	-0.85612	0.518	0.705	6.13716e-28
KRT20	6.2554e-30	-0.436365	0.438	0.546	1.87662e-26
ARL14	3.26312e-28	-1.81086	0.419	0.545	9.78937e-25
HSP90AB1	9.45765e-28	-1.20222	0.501	0.348	2.8373e-24
CLDN4	2.72049e-27	-2.33792	0.694	0.824	8.16148e-24
PRAP1	5.27288e-26	0.271749	0.501	0.69	1.58187e-22
ENAH	6.22368e-26	1.08634	0.378	0.511	1.8671e-22
IFI27	2.32371e-25	2.34955	0.8	0.711	6.97114e-22
SMIM24	1.27332e-24	-4.00636	0.459	0.581	3.81996e-21
ANXA3	2.78311e-24	12.1444	0.572	0.361	8.34933e-21
PHLDA2	9.07948e-24	8.77328	0.726	0.582	2.72384e-20
S100A6	1.82422e-23	-1.04837	0.781	0.938	5.47267e-20
PRSS3	3.00279e-23	12.5283	0.643	0.506	9.00836e-20
CDH17	5.78644e-21	-0.907167	0.515	0.627	1.73593e-17
RND3	2.4916e-20	-2.40991	0.46	0.556	7.4748e-17
MT-CYB	3.68336e-20	1.58717	0.621	0.742	1.10501e-16
MT-CO2	5.41305e-20	-1.42879	0.622	0.737	1.62392e-16
MT-ND5	1.0244e-18	7.09833	0.65	0.53	3.07319e-15
LMO7	1.24579e-18	1.11048	0.544	0.338	3.73736e-15
MAL2	1.92441e-18	13.311	0.606	0.45	5.77324e-15
ITGA6	1.38157e-17	5.93447	0.596	0.409	4.14472e-14
CXCL1	4.41191e-17	0.691113	0.399	0.537	1.32357e-13
TMC5	1.8645e-16	-2.40033	0.479	0.563	5.59349e-13
NCOA7	1.20267e-15	7.43457	0.519	0.635	3.60801e-12
EPCAM	2.07525e-14	1.91734	0.804	0.727	6.22576e-11
LAMB3	9.14028e-14	10.1982	0.502	0.273	2.74209e-10
ALDOA	2.68282e-13	-10.4226	0.699	0.592	8.04847e-10
CNN3	8.09498e-13	1.6659	0.504	0.333	2.42849e-09
MT-CO1	8.23495e-13	8.53776	0.655	0.573	2.47049e-09
RP11-357H14.17	2.44099e-12	-2.4085	0.508	0.336	7.32297e-09
DSTN	1.14351e-11	1.06603	0.753	0.635	3.43054e-08
TNFRSF12A	1.34914e-11	8.56487	0.556	0.354	4.04741e-08
SEC61G	7.57226e-11	-2.19322	0.607	0.475	2.27168e-07
TFF3	5.70159e-09	-0.598118	0.659	0.769	1.71048e-05
PPP1R1B	5.7125e-09	-4.65585	0.558	0.633	1.71375e-05
ERRFI1	8.34765e-09	10.2026	0.496	0.568	2.50429e-05
SLC12A2	2.6813e-08	7.24872	0.51	0.406	8.04389e-05
MT-ND2	5.94852e-08	5.64916	0.64	0.705	0.000178456
MT-ND4	1.7163e-07	3.39131	0.7	0.649	0.000514889
CYP3A5	1.78742e-07	-1.97254	0.481	0.502	0.000536226
RPS18	1.84863e-07	-2.52238	0.798	0.804	0.000554589
SMIM22	5.69293e-07	1.64027	0.729	0.739	0.00170788
CAMK2N1	7.59776e-07	4.08749	0.596	0.457	0.00227933
PERP	2.66042e-06	5.44126	0.769	0.759	0.00798127
EHF	4.9467e-06	2.47131	0.531	0.535	0.0148401
KLF5	7.28238e-06	5.1572	0.664	0.712	0.0218471
LGALS3	1.45389e-05	-2.30859	0.677	0.71	0.0436167
HSPE1	3.73457e-05	2.07106	0.503	0.442	0.112037
S100A11	7.11223e-05	1.10037	0.512	0.474	0.213367
SDC4	9.51822e-05	-1.14426	0.49	0.527	0.285547
C19orf33	0.000182389	-0.748455	0.67	0.773	0.547167
S100A10	0.00138005	3.45461	0.646	0.635	1
MUC13	0.00278102	5.57674	0.574	0.528	1
FXYD3	0.00540518	-2.28298	0.696	0.704	1
FAM3D	0.0147801	-1.49458	0.52	0.464	1
GPX2	0.016219	6.07507	0.659	0.693	1
GPRC5A	0.0334169	4.20107	0.622	0.577	1
CDX2	0.0566011	3.30742	0.529	0.514	1
MGST1	0.0921009	-4.58552	0.648	0.634	1
CEACAM5	0.130882	1.92606	0.675	0.664	1
LCN2	0.149369	1.0092	0.557	0.567	1
MISP	0.162537	3.34384	0.619	0.564	1
TINAGL1	0.193536	14.2518	0.517	0.458	1
LGALS4	0.202307	-0.666058	0.806	0.812	1
IFITM3	0.24493	3.34676	0.626	0.615	1
TPM1	0.264132	4.11855	0.642	0.595	1
CD9	0.426401	7.74057	0.681	0.646	1
PRSS8	0.441725	-5.40923	0.538	0.499	1
MT-ND1	0.597938	8.78665	0.667	0.66	1
PDZK1IP1	0.801887	1.17137	0.502	0.47	1
C12orf75	0.865977	10.3073	0.51	0.482	1
SLC39A4	0.883949	4.23346	0.517	0.466	1
