# Supplementary material for: Identification of the molecular characteristics associated with microsatellite status of colorectal cancer patients for the clinical application of immunotherapy
Source: Front Pharmacol. 2023 Feb 6;14:1083449. doi: 10.3389/fphar.2023.1083449 (PMC9939640; doi:10.3389/fphar.2023.1083449)
Supplement: Supplementary file 13 [file Table1.XLSX]

## Sheet: Sheet1
Supplementary Table 1. The detail clinical characteristics of the colorectal cancer patients in the single-cell training and validation cohorts.
Patient	Gender	Age	TNM stage	Stage	GEO number	Cohorts	Anatomic region	Side	MSI status	Pathological information
SMC03-T	Female	83	T4bN2aM0	IIIC	GSE132465	Training cohort	hepatic flexure	right	MSI-H	Adenocarcinoma, poorly differentiated
SMC06-T	Male	46	T3N1bM0	IIIB	GSE132465	Training cohort	hepatic flexure	right	MSI-H	Adenocarcinoma, well differentiated
SMC10-T	Female	77	T3N0M0	IIA	GSE132465	Training cohort	ascending	right	MSI-H	Adenocarcinoma, moderately differentiated
SMC24-T	Female	48	T1N0M0	I	GSE132465	Training cohort	ascending	right	MSI-H	Adenocarcinoma, well differentiated with mucin production (10%)
KUL01-T	Female	81	T4aN0	IIB	GSE144735	Training cohort	caecum	right	MSI-H	Global moderately differentiated adenocarcinoma with mixed glandulair, mucinous growth patern, moderate budding
SMC23-T	Female	67	T3N1bM0	IIIB	GSE132465	Training cohort	ascending	right	MSS	Adenocarcinoma, moderately differentiated
SMC25-T	Female	57	T3N2bM1a	IVA	GSE132465	Training cohort	sigmoid	left	MSS	Adenocarcinoma, moderately differentiated
KUL19-T	Female	86	T3N1b	IIIB	GSE144735	Training cohort	rectosigmoid	left	MSS	Moderately differentiated adenocarcinoma NST
KUL21-T	Female	50	T4aN1aM1a	IVA	GSE144735	Training cohort	sigmoid	left	MSS	Moderately differentiated adenocarcinoma
KUL28-T	Male	52	T3N0L1	IIA	GSE144735	Training cohort	sigmoid	left	MSS	Moderately differentiated adenocarcinoma
KUL30-T	Male	84	T3N0L1	IIA	GSE144735	Training cohort	ascending	right	MSS	Moderately differentiated adenocarcinoma
KUL31-T	Male	85	T1N0	I	GSE144735	Training cohort	sigmoid	left	MSS	Well differentiated adenocarcinoma NST
T_ cac7	Male	78	T3N1a	IIIB	GSE200997	Validation cohort	Cecum/IC	right	MSI-H	Moderately differentiated
T_ cac12	Female	66	T2N0	I	GSE200997	Validation cohort	x	right	MSI-H	Moderately differentiated
T_cac1	Female	76	T3N2	IIIB	GSE200997	Validation cohort	Cecum	right	MSS	Moderately differentiated (Mucinous features)
T_cac2	Male	83	T4aN2M1c	IVC	GSE200997	Validation cohort	Sigmoid	left	MSS	Moderately differentiated
T_cac4	Female	80	T3N0	IIA	GSE200997	Validation cohort	Descending	left	MSS	Adenocarcinoma insitu
T_cac10	Male	55	T2N0	I	GSE200997	Validation cohort	Descending	left	MSS	Moderately differentiated
