# Supplementary material for: Identification of the molecular characteristics associated with microsatellite status of colorectal cancer patients for the clinical application of immunotherapy
Source: Front Pharmacol. 2023 Feb 6;14:1083449. doi: 10.3389/fphar.2023.1083449 (PMC9939640; doi:10.3389/fphar.2023.1083449)
Supplement: Supplementary file 16 [file Table5.XLSX]

## Sheet: Table S2
Supplementary Table 5. DEGs in the single-cell validation cohort.
gene	p_val	avg_log2FC	pct.1	pct.2	p_val_adj
RPL19	5.88e-110	-2.70638	0.359	0.975	1.76e-106
FTH1	2.88e-85	-2.99351	0.177	0.786	8.65e-82
TMEM176A	6.85e-82	0.942628	0.23	0.914	2.05e-78
RPS12	1.52e-63	-1.47233	0.249	0.77	4.56e-60
CLTB	1.88e-42	2.3779	0.508	0.864	5.63e-39
MALAT1	9.98e-42	10.0402	0.563	0.136	2.99e-38
PPDPF	4.83e-41	-1.27586	0.748	0.955	1.45e-37
TPM4	6.17e-36	2.63877	0.354	0.774	1.85e-32
HSPD1	1.15e-34	2.71008	0.311	0.728	3.45e-31
DPEP1	5.8e-33	-1.55428	0.425	0.815	1.74e-29
ACTN4	4.65e-32	11.9503	0.582	0.247	1.4e-28
SERPINB1	9.16e-30	-2.58052	0.447	0.827	2.75e-26
IFITM2	1.76e-29	-1.43148	0.094	0.506	5.28e-26
CCDC85B	3.83e-29	3.43075	0.256	0.695	1.15e-25
COMTD1	1.28e-28	2.63441	0.432	0.831	3.85e-25
MARCKSL1	7.21e-26	-5.4455	0.385	0.778	2.16e-22
SLC25A5	4.03e-25	1.47478	0.456	0.815	1.21e-21
TM4SF1	4.6e-23	-2.3291	0.26	0.72	1.38e-19
TACSTD2	1.02e-20	-3.84951	0.157	0.56	3.07e-17
TMEM176B	5e-19	1.35387	0.186	0.663	1.5e-15
LGALS4	4.09e-17	13.9342	0.627	0.342	1.23e-13
KRTCAP3	6.1e-17	1.4732	0.269	0.663	1.83e-13
TSC22D1	8e-17	-2.31496	0.419	0.77	2.4e-13
RHOBTB3	1.11e-16	2.10066	0.429	0.741	3.34e-13
SPTBN1	4.15e-15	2.73955	0.345	0.65	1.24e-11
AHCY	5.73e-14	3.92312	0.315	0.704	1.72e-10
RAB11FIP1	3.73e-13	-1.64843	0.461	0.716	1.12e-09
AREG	3.56e-12	-3.69319	0.337	0.58	1.07e-08
NEAT1	1.79e-11	5.86029	0.529	0.309	5.36e-08
RHOB	1.79e-11	4.58257	0.417	0.663	5.38e-08
FABP5	3.44e-11	3.64704	0.233	0.638	1.03e-07
CDX1	1.37e-10	3.88845	0.457	0.72	4.12e-07
FERMT1	1.55e-10	7.13545	0.416	0.724	4.64e-07
INSIG1	2.63e-10	-3.77698	0.204	0.568	7.89e-07
SQLE	4.39e-10	-1.64955	0.192	0.535	1.32e-06
ASPH	6.78e-10	1.95516	0.288	0.638	2.03e-06
YBX3	8.85e-10	-1.40105	0.295	0.658	2.65e-06
AKR7A3	1.11e-09	2.98758	0.277	0.588	3.34e-06
LAD1	2.55e-09	2.23837	0.453	0.737	7.64e-06
CD320	8.1e-09	-1.69112	0.277	0.626	2.43e-05
RPS19	2.18e-08	3.21338	0.594	0.432	6.54e-05
SQSTM1	2.42e-08	2.82726	0.473	0.65	7.27e-05
CST3	1.03e-07	5.60231	0.592	0.844	0.000308838
EMP2	2.23e-07	2.77557	0.235	0.56	0.000667758
DSP	2.7e-07	-1.53074	0.426	0.7	0.00081016
VCL	6.31e-07	4.9613	0.229	0.56	0.00189219
ANXA4	1.28e-06	2.53033	0.303	0.626	0.00384595
SERPINB6	1.53e-06	1.98073	0.347	0.65	0.00459734
GAPDH	2e-06	6.88985	0.469	0.691	0.00599697
MUC3A	2.49e-06	-1.11046	0.32	0.634	0.00746373
MGLL	2.92e-06	6.586	0.325	0.63	0.00876678
XIST	3.18e-06	3.5368	0.263	0.547	0.00954991
AMN	5.31e-06	4.59671	0.301	0.584	0.015941
PDLIM1	7.96e-06	1.94023	0.282	0.572	0.0238946
ABHD11	2.81e-05	-1.40499	0.248	0.531	0.0842365
H1F0	4.17e-05	2.45587	0.389	0.63	0.125029
LDLR	4.31e-05	-2.04126	0.331	0.626	0.129343
PKP3	5.26e-05	1.50507	0.347	0.568	0.157886
POF1B	5.53e-05	4.69177	0.364	0.642	0.165989
EPS8	0.000132165	2.71035	0.289	0.593	0.396495
MT-ATP6	0.000199349	2.63701	0.514	0.416	0.598047
ASCL2	0.000217355	-3.9686	0.375	0.56	0.652064
KLF4	0.000456475	1.43574	0.385	0.621	1
ETS2	0.000650744	1.46077	0.308	0.597	1
OLFM4	0.000773142	-1.08863	0.399	0.576	1
TSPAN3	0.000868133	6.43322	0.362	0.621	1
MYH14	0.00115007	7.91552	0.478	0.506	1
RAB25	0.0015086	3.00469	0.285	0.556	1
MUC1	0.00183294	0.832574	0.275	0.519	1
FAM84A	0.0024586	4.14041	0.323	0.539	1
LMNA	0.00258777	7.14743	0.484	0.605	1
MYO1B	0.00532604	-1.06375	0.2	0.506	1
TFF3	0.0161375	3.05867	0.554	0.564	1
PRSS23	0.0181172	-1.09813	0.176	0.519	1
SPINT2	0.0201547	5.71829	0.58	0.712	1
DSG2	0.0234522	-2.4126	0.34	0.605	1
GMDS	0.0294838	1.41644	0.451	0.646	1
JUP	0.0304793	-0.97922	0.328	0.568	1
AC103702.2	0.0617373	3.39162	0.428	0.597	1
BAIAP2L1	0.0721016	3.743	0.305	0.51	1
ETHE1	0.0771557	6.02243	0.431	0.584	1
KLF3	0.0831889	6.06036	0.357	0.56	1
CD151	0.12911	4.46941	0.385	0.597	1
GOLM1	0.136771	3.72147	0.353	0.523	1
ST14	0.175787	4.68549	0.432	0.601	1
RASEF	0.177226	6.96914	0.364	0.56	1
ACTN1	0.18011	6.18055	0.271	0.51	1
SELENOW	0.186646	4.14591	0.477	0.502	1
PTTG1IP	0.221884	2.91316	0.26	0.506	1
FLNB	0.331402	-0.83404	0.369	0.576	1
SOX9	0.369406	3.34867	0.369	0.56	1
NET1	0.418489	5.14832	0.288	0.502	1
MT-ND4L	0.545086	3.48528	0.549	0.547	1
CDC42EP5	0.585472	6.18265	0.431	0.56	1
MT-ATP8	0.68007	2.094	0.595	0.638	1
PIGR	0.727228	0.942335	0.579	0.572	1
STARD10	0.7642	5.31536	0.375	0.547	1
TST	0.831193	6.57659	0.35	0.56	1
TSPAN13	0.883962	5.81748	0.325	0.535	1
LGALS3BP	0.892202	5.73928	0.339	0.51	1
LLGL2	0.907454	4.73124	0.377	0.523	1
CD24	1.12e-128	6.95012	0.971	0.207	3.36e-125
RPL19	5.13e-127	4.11815	0.975	0.434	1.54e-123
GPX2	6.04e-114	3.77243	0.947	0.183	1.81e-110
PPDPF	2.14e-108	2.90708	0.955	0.288	6.43e-105
PPP1R1B	2.65e-107	5.83406	0.905	0.16	7.96e-104
PERP	9.53e-104	5.18193	0.947	0.206	2.86e-100
EPCAM	6.12e-103	2.78581	0.885	0.18	1.84e-99
IFI27	7.21e-98	4.49649	0.844	0.219	2.16e-94
PHLDA2	9.16e-96	3.3061	0.856	0.192	2.75e-92
CLDN3	3.7e-94	2.27541	0.881	0.211	1.11e-90
LGALS3	1.84e-92	1.42057	0.864	0.211	5.52e-89
IL10RB-DT	3.04e-84	0.5636	0.004	0.1	9.13e-81
TNFRSF12A	6.07e-79	4.3982	0.819	0.125	1.82e-75
AGPAT2	1.63e-76	2.23495	0.86	0.159	4.88e-73
S100A6	1.03e-73	1.23672	0.802	0.242	3.09e-70
TTC16	1.55e-72	1.07464	0.021	0.108	4.64e-69
SERPINB1	6.33e-71	4.21775	0.827	0.252	1.9e-67
PCBD1	2.13e-67	1.56228	0.835	0.17	6.38e-64
SYCP2	8.04e-66	1.03922	0.025	0.126	2.41e-62
DPEP1	3.59e-64	3.14878	0.815	0.151	1.08e-60
AVIL	2.6e-62	1.40941	0.053	0.129	7.79e-59
CKB	1.07e-61	2.38875	0.745	0.136	3.22e-58
MARCKSL1	2.42e-61	2.73996	0.778	0.23	7.27e-58
HOTTIP	5.59e-61	1.55872	0.066	0.1	1.68e-57
TSC22D1	3.29e-60	3.10475	0.77	0.167	9.86e-57
DGCR6	4.91e-60	1.16585	0.016	0.1	1.47e-56
IER3	1.26e-59	1.46513	0.712	0.183	3.79e-56
RB1-DT	2.1e-58	1.41042	0.012	0.101	6.3e-55
FTH1	1.14e-57	2.18051	0.786	0.322	3.43e-54
MDK	3.76e-56	2.97426	0.691	0.174	1.13e-52
CSTB	1.28e-53	2.5464	0.753	0.302	3.83e-50
MT-CYB	2e-53	1.20443	0.774	0.298	5.99e-50
RAB11FIP1	2.33e-53	3.28896	0.716	0.21	7e-50
ATP1B1	9.04e-53	1.12424	0.687	0.209	2.71e-49
CTSE	1.18e-51	2.5009	0.111	0.057	3.53e-48
PIGR	4.5e-51	0.643778	0.572	0.198	1.35e-47
L1TD1	1.53e-50	1.18278	0.103	0.084	4.6e-47
CDKN2A	2.41e-49	2.69887	0.053	0.139	7.22e-46
PCSK1N	6e-46	3.27646	0.021	0.131	1.8e-42
ACER2	5.09e-45	0.748808	0.004	0.102	1.53e-41
HIST1H2BE	1.19e-44	0.584846	0.008	0.1	3.58e-41
IFIT2	9.47e-44	1.53013	0.012	0.103	2.84e-40
FAM111B	1.02e-43	2.30248	0.111	0.048	3.07e-40
SFN	8.65e-43	2.6946	0.741	0.119	2.59e-39
OASL	7.35e-42	1.92018	0.025	0.13	2.21e-38
KRT80	4.27e-41	1.97895	0.128	0.06	1.28e-37
TM4SF1	6.9e-40	3.67072	0.72	0.102	2.07e-36
FGFBP1	9.19e-40	3.00807	0.103	0.048	2.76e-36
SMOC2	7.8e-39	1.23878	0.136	0.086	2.34e-35
AURKA	1.13e-36	4.66006	0.062	0.104	3.38e-33
WDR90	1.64e-36	2.38952	0.107	0.081	4.91e-33
SLFN5	1.8e-36	0.541262	0.115	0.187	5.41e-33
ASPM	4.53e-36	2.62288	0.123	0.04	1.36e-32
LEFTY1	8.44e-36	4.07427	0.704	0.128	2.53e-32
DSP	2.17e-35	3.17274	0.7	0.144	6.52e-32
S100A16	1.42e-34	1.23419	0.654	0.142	4.26e-31
EFNB2	6.83e-34	1.78499	0.708	0.149	2.05e-30
DIAPH3	7.11e-34	0.765109	0.132	0.048	2.13e-30
ANKRD36B	1.62e-33	0.507363	0.078	0.131	4.85e-30
P3H2	3.55e-33	1.44597	0.169	0.088	1.07e-29
CDK1	7.17e-33	2.43401	0.144	0.069	2.15e-29
ASS1	7.84e-33	6.85846	0.679	0.106	2.35e-29
DMBT1	1.38e-32	0.537401	0.115	0.064	4.14e-29
CCNA2	1.6e-32	0.998238	0.144	0.044	4.81e-29
TOP2A	3.97e-32	2.17572	0.152	0.061	1.19e-28
ACHE	1.42e-31	3.00196	0.156	0.08	4.27e-28
FOSB	1.47e-30	1.94725	0.091	0.341	4.4e-27
HIST1H1B	2.13e-29	1.14537	0.115	0.072	6.38e-26
UCA1	3.63e-29	4.32262	0.16	0.058	1.09e-25
UBE2C	1.44e-28	3.08952	0.185	0.045	4.31e-25
AREG	1.61e-28	1.64554	0.58	0.241	4.83e-25
CENPE	1.68e-28	1.20804	0.115	0.109	5.05e-25
RASL11A	1.42e-27	1.42659	0.156	0.13	4.25e-24
RASSF6	4.54e-25	1.90985	0.128	0.084	1.36e-21
RAB17	6.12e-25	2.0125	0.136	0.052	1.84e-21
LINC01133	6.14e-25	2.9735	0.165	0.061	1.84e-21
ASF1B	1.76e-24	1.91616	0.14	0.08	5.27e-21
NPW	6.47e-23	0.849067	0.193	0.075	1.94e-19
MFSD2A	6.61e-23	1.96936	0.14	0.094	1.98e-19
KLK10	7.37e-23	0.770873	0.214	0.06	2.21e-19
BMP7	2.12e-22	5.02265	0.198	0.069	6.37e-19
LINC01559	4.74e-22	3.26167	0.218	0.052	1.42e-18
NMU	6.87e-22	4.89973	0.214	0.064	2.06e-18
AKR1C3	1.76e-21	4.31087	0.206	0.082	5.28e-18
NRP2	5.1e-21	1.39687	0.173	0.038	1.53e-17
CDC20	1.03e-19	1.88967	0.202	0.047	3.1e-16
MUC3A	2.76e-19	2.47677	0.634	0.106	8.29e-16
MKI67	2.91e-19	2.38204	0.235	0.076	8.73e-16
CCND1	3.83e-19	1.71664	0.634	0.103	1.15e-15
TRAPPC9	2.86e-18	1.53496	0.152	0.122	8.59e-15
LDLR	2.89e-18	3.65535	0.626	0.129	8.66e-15
PKMYT1	3.76e-18	3.391	0.218	0.065	1.13e-14
GCNT3	5.05e-18	1.33705	0.181	0.054	1.52e-14
OLFM4	1.52e-17	2.69451	0.576	0.135	4.55e-14
LRP4	1.88e-17	1.51086	0.235	0.088	5.65e-14
CLDN2	1.62e-16	1.70314	0.259	0.099	4.85e-13
CENPU	1.92e-16	3.37095	0.185	0.076	5.75e-13
ERBB2	3.37e-16	2.09669	0.584	0.096	1.01e-12
TACSTD2	2.88e-15	5.49212	0.56	0.053	8.65e-12
CENPF	9.55e-15	0.682511	0.222	0.075	2.87e-11
IL33	2.11e-14	3.84226	0.243	0.049	6.32e-11
PLEKHG3	4.19e-14	2.14144	0.177	0.085	1.26e-10
EGLN3	4.73e-14	1.65955	0.239	0.098	1.42e-10
TNS4	4.97e-14	0.833021	0.239	0.078	1.49e-10
AC105460.1	5.51e-14	4.36888	0.259	0.085	1.65e-10
GDF15	1.35e-13	2.05556	0.564	0.115	4.06e-10
INSIG1	4e-13	4.26847	0.568	0.167	1.2e-09
LMO7	6.8e-13	1.63079	0.576	0.145	2.04e-09
DSG2	1.18e-12	4.0493	0.605	0.113	3.54e-09
S100A14	3.38e-12	1.34554	0.486	0.129	1.01e-08
SQLE	3.29e-11	3.26752	0.535	0.091	9.86e-08
CXCL3	7.28e-11	0.791417	0.547	0.128	2.18e-07
HBEGF	7.9e-11	1.44414	0.58	0.128	2.37e-07
MLF1	9.27e-11	1.32061	0.185	0.134	2.78e-07
PRSS3	1.46e-10	1.28314	0.576	0.094	4.38e-07
DBN1	2.18e-10	3.9918	0.235	0.071	6.55e-07
ABHD11	3.72e-10	3.03012	0.531	0.093	1.12e-06
MTUS1	4.43e-10	1.20273	0.243	0.087	1.33e-06
ASCL2	6.74e-10	5.55325	0.56	0.127	2.02e-06
JUP	1.32e-09	2.57759	0.568	0.119	3.96e-06
FLNB	2.59e-09	2.45668	0.576	0.145	7.77e-06
CDKN3	4.95e-09	3.13993	0.272	0.06	1.49e-05
C10orf99	4.76e-08	3.56423	0.309	0.11	0.000142904
EPHB3	5.76e-08	1.94017	0.3	0.109	0.000172717
VEGFA	8.19e-08	1.93119	0.292	0.097	0.000245785
STAT1	1.04e-07	4.16821	0.259	0.189	0.000312538
EPPK1	1.05e-07	1.88803	0.267	0.078	0.000315544
EREG	2.75e-07	0.83869	0.317	0.093	0.000825873
DMKN	3.11e-07	1.99171	0.206	0.042	0.000931566
CXCL1	4.42e-07	2.18546	0.28	0.058	0.00132509
SLPI	1.65e-06	1.54251	0.531	0.073	0.00495177
MUC1	2.06e-06	0.796096	0.519	0.095	0.00618019
SEMA3B	2.91e-06	4.08045	0.276	0.067	0.00872071
SH3BGRL3	0.000124048	4.03647	0.449	0.394	0.372144
CD55	0.000634993	1.6018	0.486	0.295	1
NTHL1	0.000796442	3.11026	0.329	0.119	1
SMG1	0.000923766	0.516661	0.362	0.203	1
LCN2	0.00200023	1.46484	0.432	0.122	1
HSPA5	0.00407891	2.56431	0.292	0.328	1
