# Supplementary material for: Identification of the molecular characteristics associated with microsatellite status of colorectal cancer patients for the clinical application of immunotherapy
Source: Front Pharmacol. 2023 Feb 6;14:1083449. doi: 10.3389/fphar.2023.1083449 (PMC9939640; doi:10.3389/fphar.2023.1083449)
Supplement: Supplementary file 17 [file Table7.XLSX]

## Sheet: Table S2
Supplementary Table 7. Results of correlation analyses between29 specific single-cell marker genes and drugs.
	Gene	Drug	cor	pvalue
cor10	C10orf99	Epothilone B	-0.839655	5.19125e-17
cor219	CCND1	Carmustine	-0.566275	2.40722e-06
cor194	CCND1	Ifosfamide	-0.557874	3.64171e-06
cor742	PERP	Arsenic trioxide	-0.557661	3.67957e-06
cor217	CCND1	Fenretinide	-0.550739	5.13067e-06
cor85	S100A16	Arsenic trioxide	-0.543849	7.09138e-06
cor462	SFN	okadaic acid	-0.541223	8.00737e-06
cor132	S100A16	Pipamperone	-0.539301	8.74628e-06
cor110	S100A16	kahalide f	0.53633	1.0014e-05
cor104	S100A16	Carmustine	-0.535833	1.02423e-05
cor497	PHLDA2	Chelerythrine	-0.530519	1.3002e-05
cor187	CCND1	Lomustine	-0.530061	1.32695e-05
cor244	CCND1	Dimethylaminoparthenolide	-0.529677	1.34979e-05
cor833	LGALS3	7-Hydroxystaurosporine	-0.52333	1.78423e-05
cor121	S100A16	Dimethylaminoparthenolide	-0.522318	1.86439e-05
cor827	LGALS3	Fenretinide	-0.521514	1.93048e-05
cor665	TNFRSF12A	Oxaliplatin	-0.517678	2.27672e-05
cor209	CCND1	Oxaliplatin	-0.513644	2.70236e-05
cor238	CCND1	Imexon	-0.513214	2.75181e-05
cor464	SFN	BN-2629	-0.513007	2.77597e-05
cor820	LGALS3	Mitoxantrone	-0.504412	3.96783e-05
cor74	S100A16	Cyclophosphamide	-0.503901	4.05189e-05
cor919	LCN2	Etoposide	-0.502074	4.36555e-05
cor228	CCND1	XK-469	-0.501825	4.41013e-05
cor773	PERP	Imexon	-0.49812	5.12311e-05
cor409	CLDN3	SR16157	0.49549	5.69196e-05
cor471	SFN	Pipamperone	-0.493504	6.15972e-05
cor442	SFN	Arsenic trioxide	-0.489057	7.33812e-05
cor191	CCND1	Arsenic trioxide	-0.488441	7.51686e-05
cor119	S100A16	Imexon	-0.487353	7.84245e-05
cor176	CCND1	Cyclophosphamide	-0.486736	8.03283e-05
cor536	S100A6	Midostaurin	0.48631	8.16646e-05
cor502	PHLDA2	Arsenic trioxide	-0.483892	8.96576e-05
cor230	CCND1	Irofulven	0.480668	0.000101438
cor201	CCND1	Etoposide	-0.480522	0.000102004
cor340	CD24	Bafetinib	-0.478677	0.000109405
cor684	TNFRSF12A	Imexon	-0.478117	0.000111745
cor333	CD24	Pipamperone	-0.477576	0.000114053
cor231	CCND1	BN-2629	-0.475633	0.000122702
cor788	LGALS3	Melphalan	-0.4746	0.000127544
cor731	PERP	Uracil mustard	-0.472931	0.000135734
cor328	CD24	Afatinib	0.472446	0.000138204
cor463	SFN	Bortezomib	-0.471799	0.000141559
cor510	PHLDA2	Carboplatin	-0.471045	0.000145569
cor751	PERP	Etoposide	-0.468928	0.000157383
cor175	CCND1	Pipobroman	-0.468422	0.000160329
cor313	CD24	okadaic acid	-0.467368	0.000166642
cor689	TNFRSF12A	Dimethylaminoparthenolide	-0.465556	0.000178023
cor177	CCND1	Hydroxyurea	-0.465269	0.000179891
cor549	PRSS3	Perifosine	0.464947	0.000182004
cor336	CD24	Ibrutinib	0.464191	0.000187061
cor289	SLPI	Ixazomib citrate	-0.464041	0.00018808
cor593	LMO7	kahalide f	0.463196	0.000193915
cor97	S100A16	Carboplatin	-0.46157	0.00020561
cor14	C10orf99	Pelitrexol	-0.461151	0.000208722
cor82	S100A16	Lomustine	-0.45974	0.000219537
cor455	SFN	Carmustine	-0.458786	0.000227132
cor400	CLDN3	Elesclomol	0.456516	0.00024619
cor200	CCND1	Bendamustine	-0.45626	0.000248422
cor724	PERP	Chlorambucil	-0.453931	0.000269654
cor786	LGALS3	Chlorambucil	-0.452394	0.000284559
cor439	SFN	Lomustine	-0.45239	0.000284599
cor140	PCSK1N	Selumetinib	-0.45163	0.000292244
cor726	PERP	Melphalan	-0.451155	0.000297116
cor220	CCND1	Vinorelbine	-0.45008	0.000308418
cor729	PERP	Cyclophosphamide	-0.449781	0.000311638
cor814	LGALS3	Etoposide	-0.448778	0.000322633
cor349	ASS1	Isotretinoin	0.447592	0.000336098
cor842	LGALS3	RH1	-0.445757	0.000357943
cor516	PHLDA2	Fenretinide	-0.444541	0.000373128
cor805	LGALS3	Arsenic trioxide	-0.444328	0.00037584
cor384	NPW	Vorinostat	0.443309	0.000389096
cor197	CCND1	Teniposide	-0.442938	0.00039403
cor83	S100A16	Estramustine	-0.442216	0.000403782
cor102	S100A16	Fenretinide	-0.442107	0.000405271
cor150	PCSK1N	Cobimetinib (isomer 1)	-0.4419	0.000408126
cor680	TNFRSF12A	Entinostat	-0.440813	0.00042338
cor248	CCND1	Ixabepilone	-0.440142	0.000433057
cor519	PHLDA2	XK-469	-0.439859	0.000437193
cor793	LGALS3	Hydroxyurea	-0.439699	0.000439544
cor835	LGALS3	XK-469	-0.438081	0.000464029
cor576	LMO7	tfdu	-0.43779	0.000468563
cor644	TNFRSF12A	Cyclophosphamide	-0.436836	0.000483711
cor760	PERP	Carmustine	-0.435565	0.000504572
cor245	CCND1	Imatinib	-0.434969	0.000514643
cor144	PCSK1N	Trametinib	-0.43379	0.000535098
cor766	PERP	XK-469	-0.432098	0.000565729
cor748	PERP	Teniposide	-0.432002	0.000567502
cor526	PHLDA2	Nelarabine	-0.431575	0.000575503
cor250	CCND1	Nelarabine	-0.430863	0.000589081
cor235	CCND1	Eribulin mesilate	-0.430198	0.000602002
cor693	TNFRSF12A	Raloxifene	-0.429867	0.000608541
cor341	CD24	AZD-9291	0.428991	0.000626142
cor816	LGALS3	Valrubicin	-0.428891	0.000628168
cor936	LCN2	kahalide f	0.426388	0.000681189
cor151	PCSK1N	Bafetinib	-0.425958	0.000690696
cor620	EPCAM	Carboplatin	-0.425464	0.000701759
cor113	S100A16	BN-2629	-0.424454	0.000724898
cor916	LCN2	Teniposide	-0.424219	0.000730379
cor449	SFN	Carboplatin	-0.423377	0.000750312
cor752	PERP	Carboplatin	-0.423221	0.000754053
cor370	NPW	Megestrol acetate	0.422673	0.00076737
cor923	LCN2	Epirubicin	-0.42178	0.000789504
cor852	LGALS3	Dimethylaminoparthenolide	-0.420988	0.000809592
cor615	EPCAM	Cisplatin	-0.420363	0.000825807
cor885	GPX2	kahalide f	0.419806	0.000840473
cor772	PERP	BN-2629	-0.41922	0.000856165
cor130	S100A16	Ethinyl estradiol	-0.417634	0.000899994
cor251	CCND1	Crizotinib	-0.417073	0.000915969
cor167	CCND1	Chlorambucil	-0.416319	0.000937836
cor795	LGALS3	Uracil mustard	-0.416283	0.000938891
cor591	LMO7	Raltitrexed	-0.415581	0.000959717
cor838	LGALS3	PD-98059	0.414026	0.0010073
cor152	MDK	Acetalax	0.412241	0.00106451
cor853	LGALS3	Selumetinib	0.41214	0.00106785
cor837	LGALS3	kahalide f	0.411463	0.00109039
cor822	LGALS3	Buthionine sulphoximine	-0.411248	0.00109764
cor730	PERP	Hydroxyurea	-0.409766	0.00114875
cor404	CLDN3	bisacodyl, active ingredient of viraplex	0.409468	0.00115926
cor834	LGALS3	Raltitrexed	-0.408953	0.00117767
cor701	TNFRSF12A	Pipamperone	-0.408874	0.00118052
cor874	GPX2	Cisplatin	-0.408486	0.0011946
cor154	MDK	bisacodyl, active ingredient of viraplex	0.408342	0.00119986
cor523	PHLDA2	Imexon	-0.408057	0.00121033
cor758	PERP	Mitoxantrone	-0.407487	0.00123155
cor527	PHLDA2	Digoxin	-0.407318	0.00123788
cor252	CCND1	Ethinyl estradiol	-0.406962	0.00125134
cor254	CCND1	Palbociclib	-0.406643	0.00126354
cor873	GPX2	Arsenic trioxide	-0.406166	0.00128194
cor803	LGALS3	Daunorubicin	-0.406031	0.0012872
cor353	ASS1	bisacodyl, active ingredient of viraplex	0.405711	0.00129974
cor101	S100A16	Hypothemycin	-0.405128	0.00132287
cor490	PHLDA2	Melphalan	-0.405034	0.00132663
cor940	LCN2	BN-2629	-0.4046	0.0013441
cor817	LGALS3	Idarubicin	-0.404342	0.0013546
cor112	S100A16	Irofulven	0.404032	0.00136731
cor169	CCND1	Melphalan	-0.403958	0.00137037
cor932	LCN2	Raltitrexed	-0.403294	0.00139801
cor727	PERP	Triethylenemelamine	-0.403288	0.00139823
cor256	CCND1	Pipamperone	-0.402832	0.00141754
cor407	CLDN3	Fulvestrant	0.40278	0.00141973
cor179	CCND1	Uracil mustard	-0.402707	0.00142285
cor213	CCND1	Batracylin	-0.402664	0.0014247
cor841	LGALS3	BN-2629	-0.402598	0.00142752
cor499	PHLDA2	Lomustine	-0.402305	0.00144011
cor189	CCND1	Estramustine	-0.402273	0.00144149
cor431	SFN	Mithramycin	-0.401486	0.00147581
cor811	LGALS3	Teniposide	-0.401351	0.00148178
cor653	TNFRSF12A	Ifosfamide	-0.401114	0.00149231
cor860	LGALS3	Digoxin	-0.399966	0.0015442
cor927	LCN2	Carmustine	-0.399225	0.00157858
cor789	LGALS3	Triethylenemelamine	-0.39917	0.00158114
cor489	PHLDA2	Chlorambucil	-0.399065	0.00158607
cor335	CD24	Vemurafenib	-0.397317	0.00167025
cor787	LGALS3	Thiotepa	-0.396391	0.00171639
cor388	NPW	Belinostat	0.39625	0.00172356
cor747	PERP	Cisplatin	-0.396064	0.00173301
cor373	NPW	Fludarabine	0.39575	0.00174906
cor828	LGALS3	Carmustine	-0.395695	0.00175186
cor181	CCND1	Chelerythrine	-0.395465	0.00176371
cor908	LCN2	Vincristine	-0.395202	0.00177739
cor588	LMO7	Gemcitabine	-0.394923	0.00179195
cor683	TNFRSF12A	PX-316	-0.393837	0.00184978
cor765	PERP	Raltitrexed	-0.393407	0.00187309
cor909	LCN2	tfdu	-0.39333	0.00187733
cor206	CCND1	Valrubicin	-0.393292	0.00187939
cor304	CD24	geldanamycin analog	-0.393187	0.00188514
cor514	PHLDA2	Buthionine sulphoximine	-0.392945	0.00189848
cor428	SFN	Actinomycin D	-0.391691	0.0019689
cor537	S100A6	Dimethylaminoparthenolide	-0.391537	0.00197774
cor188	CCND1	Daunorubicin	-0.39125	0.0019942
cor698	TNFRSF12A	Palbociclib	-0.390569	0.00203391
cor575	LMO7	Cytarabine	-0.390312	0.00204907
cor203	CCND1	Dexrazoxane	-0.390236	0.00205356
cor910	LCN2	Lomustine	-0.389976	0.00206902
cor385	NPW	Entinostat	0.389353	0.00210649
cor661	TNFRSF12A	Dexrazoxane	-0.388951	0.00213095
cor361	ASS1	Dabrafenib	-0.388522	0.00215736
cor863	LGALS3	Vemurafenib	0.3884	0.00216494
cor503	PHLDA2	Ifosfamide	-0.388009	0.00218939
cor646	TNFRSF12A	Chelerythrine	-0.387112	0.00224628
cor40	S100A14	kahalide f	0.387094	0.00224748
cor477	IFI27	geldanamycin analog	-0.386711	0.0022722
cor685	TNFRSF12A	Erlotinib	0.386411	0.00229172
cor473	SFN	Dabrafenib	-0.386386	0.00229338
cor846	LGALS3	Imexon	-0.38635	0.00229572
cor802	LGALS3	Lomustine	-0.385981	0.00231997
cor690	TNFRSF12A	Imatinib	-0.385957	0.00232156
cor906	LCN2	Uracil mustard	-0.385956	0.0023216
cor781	PERP	Trametinib	0.384969	0.00238773
cor93	S100A16	Etoposide	-0.384743	0.00240306
cor739	PERP	Daunorubicin	-0.384668	0.00240823
cor253	CCND1	Axitinib	-0.384347	0.00243023
cor371	NPW	Fluphenazine	0.384207	0.00243987
cor667	TNFRSF12A	Dolastatin 10	-0.384124	0.00244564
cor134	S100A16	Bafetinib	-0.383911	0.0024604
cor308	CD24	Carmustine	-0.383897	0.00246139
cor452	SFN	Hypothemycin	-0.383458	0.00249216
cor677	TNFRSF12A	Irofulven	0.383311	0.00250249
cor767	PERP	kahalide f	0.382719	0.00254469
cor725	PERP	Thiotepa	-0.382587	0.0025542
cor796	LGALS3	Dexamethasone Decadron	-0.382149	0.00258588
cor898	LCN2	Chlorambucil	-0.380735	0.00269067
cor529	PHLDA2	Vemurafenib	0.380652	0.00269689
cor807	LGALS3	Asparaginase	-0.380167	0.00273377
cor422	CKB	Palbociclib	-0.380105	0.00273856
cor818	LGALS3	Epirubicin	-0.379957	0.00274988
cor929	LCN2	Gemcitabine	-0.379929	0.00275202
cor819	LGALS3	Oxaliplatin	-0.379433	0.0027904
cor165	CCND1	Nitrogen mustard	-0.379327	0.0027987
cor517	PHLDA2	Carmustine	-0.378815	0.0028389
cor911	LCN2	Daunorubicin	-0.378372	0.00287418
cor73	S100A16	Pipobroman	-0.377826	0.00291816
cor204	CCND1	Tamoxifen	-0.377064	0.0029805
cor190	CCND1	Fluphenazine	-0.377043	0.00298217
cor294	CD24	Vinblastine	-0.376885	0.00299528
cor470	SFN	Ixazomib citrate	-0.376854	0.00299786
cor4	C10orf99	Asparaginase	-0.376197	0.00305287
cor279	SLPI	Bortezomib	-0.375588	0.00310464
cor578	LMO7	Cladribine	-0.374429	0.0032053
cor242	CCND1	LMP776	-0.374126	0.00323203
cor224	CCND1	Docetaxel	-0.373999	0.00324335
cor801	LGALS3	tfdu	-0.373158	0.00331897
cor475	SFN	Bafetinib	-0.372957	0.00333731
cor199	CCND1	Paclitaxel	-0.372889	0.00334352
cor569	LMO7	Dromostanolone Propionate	-0.372513	0.00337803
cor161	MDK	ABT-199	-0.372241	0.00340322
cor444	SFN	Cisplatin	-0.372192	0.00340781
cor681	TNFRSF12A	Eribulin mesilate	-0.371786	0.00344577
cor755	PERP	Epirubicin	-0.371506	0.00347216
cor825	LGALS3	Fostamatinib	-0.371445	0.0034779
cor397	CLDN3	Acetalax	0.371326	0.00348919
cor668	TNFRSF12A	Carmustine	-0.371276	0.00349397
cor894	GPX2	Trametinib	0.370963	0.0035238
cor728	PERP	Pipobroman	-0.370709	0.00354825
cor638	EPCAM	By-Product of CUDC-305	0.370448	0.00357344
cor403	CLDN3	8-Chloro-adenosine	0.370082	0.0036091
cor509	PHLDA2	Dexrazoxane	-0.369743	0.00364248
cor652	TNFRSF12A	Arsenic trioxide	-0.369713	0.00364538
cor866	LGALS3	Cobimetinib (isomer 1)	0.369473	0.00366917
cor917	LCN2	Doxorubicin	-0.369225	0.0036939
cor843	LGALS3	5-fluoro deoxy uridine 10mer	-0.369215	0.00369489
cor848	LGALS3	LMP-400	-0.368823	0.00373421
cor785	LGALS3	Nitrogen mustard	-0.368782	0.00373835
cor488	PHLDA2	Nitrogen mustard	-0.368347	0.00378257
cor750	PERP	Bendamustine	-0.368233	0.00379415
cor309	CD24	Lapachone	-0.368002	0.00381791
cor324	CD24	Lapatinib	0.367826	0.00383597
cor831	LGALS3	Irinotecan	-0.3673	0.00389064
cor323	CD24	Erlotinib	0.367176	0.00390363
cor208	CCND1	Epirubicin	-0.366445	0.00398101
cor76	S100A16	Curcumin	-0.366443	0.00398121
cor776	PERP	Dimethylaminoparthenolide	-0.366295	0.00399703
cor900	LCN2	Melphalan	-0.366076	0.00402064
cor296	CD24	Vincristine	-0.365547	0.00407794
cor942	LCN2	7-Tert-butyldimethylsilyl-10-hydroxycamptothecin	-0.364195	0.00422765
cor522	PHLDA2	PX-316	-0.363542	0.0043018
cor109	S100A16	XK-469	-0.363011	0.00436288
cor753	PERP	Valrubicin	-0.362966	0.00436807
cor396	CLDN3	Fluorouracil	0.362939	0.00437118
cor472	SFN	Vemurafenib	-0.362803	0.00438693
cor631	EPCAM	okadaic acid	-0.362587	0.00441216
cor711	PPP1R1B	Cisplatin	-0.362123	0.00446664
cor466	SFN	Imexon	-0.361501	0.00454067
cor687	TNFRSF12A	Dasatinib	0.361425	0.00454987
cor3	C10orf99	Fluphenazine	0.361273	0.00456808
cor864	LGALS3	Dabrafenib	0.361055	0.00459447
cor915	LCN2	Cisplatin	-0.360998	0.00460135
cor913	LCN2	Arsenic trioxide	-0.360859	0.00461827
cor168	CCND1	Thiotepa	-0.360779	0.00462805
cor127	S100A16	Hydrastinine HCl	-0.360308	0.00468574
cor582	LMO7	Etoposide	-0.360097	0.00471182
cor298	CD24	Estramustine	-0.359653	0.00476709
cor5	C10orf99	Isotretinoin	0.359434	0.00479455
cor521	PHLDA2	BN-2629	-0.358895	0.00486276
cor604	LMO7	XL-147	-0.358789	0.00487633
cor580	LMO7	Cisplatin	-0.358643	0.00489496
cor564	PRSS3	LDK-378	0.358629	0.00489675
cor218	CCND1	Dolastatin 10	-0.358593	0.00490141
cor281	SLPI	Epothilone B	-0.358388	0.00492768
cor12	C10orf99	AT-13387	-0.357642	0.00502471
cor530	PHLDA2	Dabrafenib	0.357532	0.00503908
cor930	LCN2	Irinotecan	-0.357509	0.00504209
cor351	ASS1	Elesclomol	0.357508	0.00504223
cor763	PERP	Irinotecan	-0.357007	0.00510852
cor359	ASS1	Trametinib	-0.356527	0.00517274
cor921	LCN2	Valrubicin	-0.356438	0.00518472
cor770	PERP	Irofulven	0.356295	0.00520402
cor362	ASS1	Cobimetinib (isomer 1)	-0.356092	0.00523153
cor674	TNFRSF12A	XK-469	-0.355265	0.00534489
cor80	S100A16	3-Bromopyruvate (acid)	-0.354988	0.0053834
cor905	LCN2	Curcumin	-0.35482	0.00540676
cor800	LGALS3	Cytarabine	-0.354693	0.00542452
cor54	CD55	Ifosfamide	-0.354459	0.00545746
cor125	S100A16	Ixabepilone	-0.354415	0.00546372
cor524	PHLDA2	Dimethylaminoparthenolide	-0.353827	0.00554719
cor862	LGALS3	Trametinib	0.353656	0.00557166
cor636	EPCAM	Palbociclib	0.353398	0.00560891
cor207	CCND1	Idarubicin	-0.352751	0.005703
cor111	S100A16	Bortezomib	-0.352716	0.00570802
cor706	TNFRSF12A	LDK-378	-0.352671	0.00571471
cor216	CCND1	Pyrazoloacridine	-0.351925	0.00582506
cor171	CCND1	Dromostanolone Propionate	-0.35177	0.00584832
cor17	LEFTY1	Entinostat	0.351431	0.00589927
cor931	LCN2	Lapachone	-0.35141	0.00590248
cor642	TNFRSF12A	Dromostanolone Propionate	-0.35112	0.00594642
cor259	CCND1	LDK-378	-0.350767	0.00600017
cor659	TNFRSF12A	Homoharringtonine	-0.350762	0.00600103
cor709	PPP1R1B	Arsenic trioxide	-0.350441	0.00605031
cor934	LCN2	XK-469	-0.35043	0.00605206
cor547	PRSS3	Imiquimod	0.350233	0.00608257
cor410	CLDN3	By-Product of CUDC-305	0.350105	0.00610244
cor928	LCN2	Topotecan	-0.350027	0.00611446
cor583	LMO7	Carboplatin	-0.349615	0.00617904
cor619	EPCAM	Etoposide	-0.349558	0.00618793
cor920	LCN2	Carboplatin	-0.349025	0.0062724
cor247	CCND1	Nilotinib	-0.348549	0.00634853
cor372	NPW	Cladribine	0.348451	0.00636429
cor496	PHLDA2	Uracil mustard	-0.347798	0.00647054
cor844	LGALS3	Pemetrexed	-0.347762	0.00647643
cor761	PERP	Topotecan	-0.347528	0.00651482
cor775	PERP	LMP-400	-0.347325	0.00654835
cor627	EPCAM	Gemcitabine	-0.346798	0.00663601
cor688	TNFRSF12A	Everolimus	0.34678	0.00663895
cor170	CCND1	Triethylenemelamine	-0.346753	0.00664354
cor925	LCN2	Mitoxantrone	-0.346677	0.00665632
cor551	PRSS3	Erlotinib	-0.34654	0.00667921
cor459	SFN	Depsipeptide	-0.346108	0.00675228
cor241	CCND1	LMP-400	-0.346075	0.00675787
cor34	S100A14	Carboplatin	-0.346034	0.00676481
cor368	NPW	Hydroxyurea	0.345994	0.00677162
cor380	NPW	Raltitrexed	0.344647	0.00700461
cor18	LEFTY1	AFP464	0.344226	0.00707881
cor738	PERP	Lomustine	-0.344131	0.00709567
cor338	CD24	ABT-199	-0.343496	0.00720904
cor354	ASS1	Fulvestrant	0.343481	0.00721181
cor703	TNFRSF12A	Ibrutinib	0.34339	0.00722811
cor532	S100A6	Arsenic trioxide	-0.343389	0.00722832
cor737	PERP	tfdu	-0.343183	0.00726558
cor836	LGALS3	Triapine	-0.343015	0.00729596
cor498	PHLDA2	3-Bromopyruvate (acid)	-0.342858	0.00732459
cor815	LGALS3	Carboplatin	-0.342745	0.00734526
cor632	EPCAM	BN-2629	-0.34256	0.00737912
cor38	S100A14	bisacodyl, active ingredient of viraplex	0.342554	0.00738026
cor26	S100A14	Uracil mustard	-0.342266	0.00743334
cor215	CCND1	Fostamatinib	-0.342211	0.00744344
cor813	LGALS3	Bendamustine	-0.341895	0.0075021
cor691	TNFRSF12A	Nilotinib	-0.341639	0.00755
cor531	PHLDA2	Cobimetinib (isomer 1)	0.341084	0.0076546
cor381	NPW	kahalide f	-0.340895	0.00769044
cor99	S100A16	Oxaliplatin	-0.340689	0.00772981
cor901	LCN2	Triethylenemelamine	-0.340417	0.00778186
cor699	TNFRSF12A	Carfilzomib	-0.340414	0.00778251
cor494	PHLDA2	Cyclophosphamide	-0.340371	0.00779083
cor315	CD24	Irofulven	0.340364	0.0077921
cor601	LMO7	Imexon	-0.340348	0.00779522
cor355	ASS1	SR16157	0.340083	0.00784648
cor255	CCND1	Carfilzomib	-0.339942	0.00787375
cor883	GPX2	Lapachone	-0.339762	0.00790878
cor275	SLPI	bisacodyl, active ingredient of viraplex	0.33962	0.00793651
cor782	PERP	Cobimetinib (isomer 1)	0.339575	0.00794526
cor446	SFN	Doxorubicin	-0.339555	0.00794923
cor394	NPW	Alectinib	0.3394	0.00797964
cor69	S100A16	Chlorambucil	-0.339213	0.00801655
cor821	LGALS3	Batracylin	-0.339078	0.00804312
cor435	SFN	Vinblastine	-0.33907	0.00804487
cor183	CCND1	3-Bromopyruvate (acid)	-0.338796	0.00809925
cor257	CCND1	By-Product of CUDC-305	-0.338361	0.00818617
cor454	SFN	Dolastatin 10	-0.338094	0.00824005
cor830	LGALS3	Gemcitabine	-0.337967	0.00826572
cor859	LGALS3	Nelarabine	-0.337888	0.00828174
cor651	TNFRSF12A	Fluphenazine	-0.337649	0.00833046
cor239	CCND1	Erlotinib	0.33744	0.0083731
cor745	PERP	Ifosfamide	-0.337311	0.00839974
cor268	SLPI	Etoposide	-0.336973	0.0084695
cor310	CD24	Raltitrexed	-0.336855	0.00849395
cor88	S100A16	Ifosfamide	-0.336726	0.00852062
cor567	LMO7	Melphalan	-0.336404	0.00858789
cor326	CD24	Selumetinib	-0.336368	0.00859547
cor945	LCN2	LMP-400	-0.335745	0.00872711
cor277	SLPI	Raltitrexed	-0.335176	0.00884864
cor316	CD24	Aminoflavone	0.335044	0.00887715
cor556	PRSS3	Vismodegib	0.334895	0.00890926
cor623	EPCAM	Mitoxantrone	-0.334725	0.0089461
cor122	S100A16	Imatinib	-0.334711	0.0089491
cor474	SFN	ABT-199	-0.334643	0.00896396
cor840	LGALS3	Temsirolimus	-0.334471	0.00900146
cor570	LMO7	Pipobroman	-0.334343	0.0090295
cor590	LMO7	Lapachone	-0.33424	0.00905195
cor156	MDK	Selumetinib	-0.333824	0.00914369
cor671	TNFRSF12A	Lapachone	-0.333449	0.00922695
cor918	LCN2	Bleomycin	-0.333258	0.00926978
cor566	LMO7	Thiotepa	-0.333157	0.00929237
cor145	PCSK1N	Ponatinib	-0.333145	0.00929513
cor696	TNFRSF12A	Crizotinib	-0.332937	0.00934177
cor358	ASS1	Nelfinavir	0.331991	0.00955736
cor952	LCN2	Axitinib	-0.331776	0.00960674
cor28	S100A14	Arsenic trioxide	-0.331633	0.00964002
cor810	LGALS3	Cisplatin	-0.331431	0.00968684
cor182	CCND1	Vinblastine	-0.331021	0.00978262
cor337	CD24	Dabrafenib	-0.330846	0.00982378
cor124	S100A16	Nilotinib	-0.330444	0.00991892
cor914	LCN2	Ifosfamide	-0.330439	0.00992015
cor120	S100A16	Dasatinib	0.329974	0.0100311
cor938	LCN2	Bortezomib	-0.329762	0.0100821
cor32	S100A14	Etoposide	-0.329691	0.0100991
cor558	PRSS3	Crizotinib	0.329233	0.0102103
cor222	CCND1	Irinotecan	-0.329137	0.0102336
cor879	GPX2	Carboplatin	-0.328905	0.0102904
cor560	PRSS3	Palbociclib	0.328889	0.0102944
cor450	SFN	Epirubicin	-0.328857	0.0103022
cor478	IFI27	Tanespimycin	-0.328851	0.0103036
cor46	S100A14	Sunitinib	0.328795	0.0103175
cor926	LCN2	Fenretinide	-0.328613	0.0103622
cor106	S100A16	Staurosporine	0.328587	0.0103685
cor540	PRSS3	Dromostanolone Propionate	0.328428	0.0104079
cor734	PERP	Dacarbazine	-0.328079	0.0104946
cor596	LMO7	5-fluoro deoxy uridine 10mer	-0.328021	0.0105091
cor225	CCND1	Simvastatin	0.328017	0.0105101
cor347	ASS1	Megestrol acetate	0.327947	0.0105276
cor484	IFI27	Lenvatinib	0.327844	0.0105535
cor716	PPP1R1B	Lapachone	-0.327525	0.0106337
cor891	GPX2	Selumetinib	0.327518	0.0106354
cor542	PRSS3	Calusterone	0.327492	0.0106419
cor307	CD24	Hypothemycin	-0.327333	0.0106823
cor456	SFN	Topotecan	-0.327181	0.0107208
cor762	PERP	Gemcitabine	-0.327172	0.0107229
cor715	PPP1R1B	Gemcitabine	-0.326923	0.0107865
cor854	LGALS3	Imatinib	-0.326908	0.0107904
cor366	NPW	Dromostanolone Propionate	0.326832	0.0108096
cor240	CCND1	Celecoxib	-0.326486	0.0108986
cor896	GPX2	Cobimetinib (isomer 1)	0.326343	0.0109354
cor568	LMO7	Triethylenemelamine	-0.3263	0.0109466
cor399	CLDN3	Tegafur	0.326116	0.0109943
cor445	SFN	Teniposide	-0.325935	0.0110414
cor155	MDK	PD-98059	-0.325891	0.011053
cor107	S100A16	Lapachone	-0.325696	0.0111038
cor131	S100A16	Ixazomib citrate	-0.324976	0.0112938
cor804	LGALS3	Fluphenazine	-0.324707	0.0113654
cor332	CD24	Ixazomib citrate	-0.324434	0.0114386
cor511	PHLDA2	Idarubicin	-0.324388	0.0114511
cor185	CCND1	Vincristine	-0.324219	0.0114965
cor11	C10orf99	Celecoxib	0.323831	0.0116017
cor173	CCND1	Fluorouracil	-0.323721	0.0116315
cor178	CCND1	Curcumin	-0.323567	0.0116737
cor861	LGALS3	Axitinib	-0.323279	0.0117528
cor430	SFN	Melphalan	-0.322906	0.0118557
cor369	NPW	Cytarabine	0.322446	0.0119837
cor237	CCND1	PX-316	-0.322218	0.0120476
cor103	S100A16	Dolastatin 10	-0.321919	0.0121319
cor732	PERP	Dexamethasone Decadron	-0.321344	0.0122955
cor759	PERP	Fenretinide	-0.321333	0.0122986
cor612	EPCAM	Uracil mustard	-0.32117	0.0123455
cor573	LMO7	Uracil mustard	-0.320924	0.0124162
cor757	PERP	Oxaliplatin	-0.32081	0.0124493
cor581	LMO7	Teniposide	-0.320428	0.01256
cor647	TNFRSF12A	Vinblastine	-0.320194	0.0126285
cor158	MDK	Ethinyl estradiol	-0.319897	0.0127154
cor379	NPW	Lapachone	0.319806	0.0127424
cor571	LMO7	Cyclophosphamide	-0.319621	0.0127971
cor907	LCN2	Cytarabine	-0.31958	0.0128092
cor147	PCSK1N	Dabrafenib	-0.319487	0.0128369
cor148	PCSK1N	Bosutinib	-0.319391	0.0128652
cor84	S100A16	Fluphenazine	-0.319328	0.0128841
cor823	LGALS3	8-Chloro-adenosine	-0.319215	0.0129178
cor348	ASS1	Benzimate	0.318942	0.0129994
cor528	PHLDA2	Trametinib	0.318654	0.013086
cor899	LCN2	Thiotepa	-0.318618	0.013097
cor7	C10orf99	Imiquimod	0.3184	0.0131629
cor777	PERP	Selumetinib	0.318211	0.0132203
cor443	SFN	Ifosfamide	-0.317741	0.0133642
cor635	EPCAM	Pazopanib	-0.317315	0.0134955
cor58	CD55	Pyrazoloacridine	-0.317156	0.0135451
cor597	LMO7	Vorinostat	-0.316918	0.0136191
cor658	TNFRSF12A	Etoposide	-0.316914	0.0136203
cor342	CSTB	Gemcitabine	-0.316647	0.0137041
cor657	TNFRSF12A	Bendamustine	-0.316469	0.01376
cor346	ASS1	Acetalax	0.316315	0.0138087
cor317	CD24	BN-2629	-0.31587	0.0139498
cor267	SLPI	Teniposide	-0.315833	0.0139617
cor378	NPW	Gemcitabine	0.315825	0.0139644
cor62	CD55	E-7820	-0.315627	0.0140276
cor670	TNFRSF12A	Staurosporine	0.315475	0.0140762
cor662	TNFRSF12A	Tamoxifen	-0.31531	0.0141295
cor507	PHLDA2	Etoposide	-0.315253	0.014148
cor486	IFI27	AP-26113	0.315252	0.0141483
cor941	LCN2	RH1	-0.315234	0.0141541
cor249	CCND1	Raloxifene	-0.315189	0.0141686
cor387	NPW	LMP-400	0.315112	0.0141933
cor809	LGALS3	Fludarabine	-0.315111	0.0141939
cor886	GPX2	Temsirolimus	-0.315076	0.0142051
cor117	S100A16	Eribulin mesilate	-0.314712	0.0143233
cor314	CD24	Bortezomib	-0.314656	0.0143416
cor236	CCND1	7-Tert-butyldimethylsilyl-10-hydroxycamptothecin	-0.314621	0.014353
cor233	CCND1	RH1	-0.314485	0.0143976
cor562	PRSS3	Ibrutinib	-0.314089	0.0145278
cor48	S100A14	By-Product of CUDC-305	0.314004	0.014556
cor933	LCN2	Alvocidib	-0.313775	0.0146317
cor440	SFN	Daunorubicin	-0.313588	0.014694
cor457	SFN	bisacodyl, active ingredient of viraplex	0.313513	0.014719
cor717	PPP1R1B	Perifosine	0.312787	0.0149633
cor434	SFN	Uracil mustard	-0.312461	0.015074
cor525	PHLDA2	Selumetinib	0.312453	0.0150766
cor780	PERP	Nelarabine	-0.312068	0.0152085
cor90	S100A16	Teniposide	-0.311985	0.0152372
cor186	CCND1	tfdu	-0.311981	0.0152384
cor586	LMO7	Carmustine	-0.311892	0.0152691
cor953	LCN2	Ixazomib citrate	-0.311552	0.0153867
cor535	S100A6	Staurosporine	0.311343	0.0154594
cor875	GPX2	Bleomycin	-0.311024	0.0155708
cor89	S100A16	Cisplatin	-0.310723	0.0156764
cor592	LMO7	XK-469	-0.310606	0.0157179
cor94	S100A16	Homoharringtonine	-0.310559	0.0157344
cor66	CD55	Nelarabine	-0.310192	0.0158644
cor520	PHLDA2	kahalide f	0.309651	0.0160581
cor202	CCND1	Homoharringtonine	-0.309503	0.0161115
cor393	NPW	Vandetanib	-0.309496	0.0161142
cor625	EPCAM	Pyrazoloacridine	0.309483	0.0161186
cor871	GPX2	Uracil mustard	-0.309045	0.0162774
cor791	LGALS3	Cyclophosphamide	-0.308649	0.0164223
cor868	GPX2	Melphalan	-0.30842	0.0165066
cor441	SFN	Estramustine	-0.308283	0.016557
cor391	NPW	Digoxin	0.30825	0.0165691
cor214	CCND1	8-Chloro-adenosine	-0.308243	0.0165716
cor924	LCN2	Elliptinium Acetate	-0.308028	0.0166512
cor744	PERP	Asparaginase	-0.308028	0.0166515
cor295	CD24	Acetalax	0.307831	0.0167247
cor673	TNFRSF12A	Simvastatin	0.307796	0.0167377
cor270	SLPI	Oxaliplatin	-0.307649	0.0167925
cor595	LMO7	BN-2629	-0.307647	0.0167933
cor515	PHLDA2	Fostamatinib	-0.306544	0.0172099
cor92	S100A16	Bendamustine	-0.306174	0.0173518
cor448	SFN	Homoharringtonine	-0.30597	0.0174302
cor656	TNFRSF12A	Paclitaxel	-0.305954	0.0174366
cor565	LMO7	Chlorambucil	-0.305903	0.0174562
cor719	PPP1R1B	LMP-400	-0.305894	0.0174598
cor71	S100A16	Dromostanolone Propionate	-0.305623	0.0175646
cor832	LGALS3	Docetaxel	-0.305607	0.0175707
cor357	ASS1	Selumetinib	-0.305605	0.0175716
cor72	S100A16	Testolactone	-0.305596	0.0175751
cor669	TNFRSF12A	Vinorelbine	-0.305406	0.0176493
cor320	CD24	Eribulin mesilate	-0.305399	0.0176518
cor616	EPCAM	Teniposide	-0.305215	0.0177237
cor867	GPX2	Chlorambucil	-0.305084	0.0177751
cor676	TNFRSF12A	Bortezomib	-0.304806	0.0178843
cor416	CKB	Selumetinib	-0.304803	0.0178858
cor607	EPCAM	Chlorambucil	-0.304596	0.0179673
cor318	CD24	Denileukin Diftitox Ontak	-0.30449	0.0180094
cor321	CD24	Imexon	-0.304481	0.018013
cor22	S100A14	Chlorambucil	-0.304372	0.0180565
cor621	EPCAM	Epirubicin	-0.304243	0.0181077
cor634	EPCAM	SR16157	0.303883	0.0182519
cor453	SFN	Fenretinide	-0.303865	0.0182588
cor778	PERP	Imatinib	-0.303745	0.0183072
cor413	CKB	O-6-Benzylguanine	-0.303402	0.0184456
cor799	LGALS3	3-Bromopyruvate (acid)	-0.303298	0.0184879
cor888	GPX2	Zoledronate	-0.303204	0.0185262
cor768	PERP	7-Ethyl-10-hydroxycamptothecin	-0.303176	0.0185374
cor375	NPW	Parthenolide	0.303106	0.0185659
cor265	SLPI	tfdu	-0.303082	0.0185756
cor49	CD55	Acrichine	-0.302933	0.0186367
cor544	PRSS3	Elesclomol	0.302779	0.0186993
cor61	CD55	7-Tert-butyldimethylsilyl-10-hydroxycamptothecin	-0.302725	0.0187215
cor447	SFN	Etoposide	-0.302532	0.0188009
cor8	C10orf99	Clofarabine	-0.302423	0.0188457
cor826	LGALS3	Pyrazoloacridine	-0.302369	0.0188683
cor30	S100A14	Cisplatin	-0.302314	0.0188907
cor678	TNFRSF12A	BN-2629	-0.302228	0.0189263
cor264	SLPI	Cytarabine	-0.30209	0.0189835
cor344	CSTB	Perifosine	0.301778	0.0191134
cor890	GPX2	Pazopanib	-0.301436	0.0192567
cor610	EPCAM	Triethylenemelamine	-0.301305	0.0193117
cor290	SLPI	Bafetinib	-0.301056	0.019417
cor312	CD24	kahalide f	0.300816	0.0195187
cor302	CD24	Etoposide	-0.300644	0.019592
cor639	EPCAM	ABT-199	-0.300568	0.0196244
cor374	NPW	Isotretinoin	0.300531	0.0196404
cor675	TNFRSF12A	kahalide f	0.300498	0.0196542
cor142	PCSK1N	Sunitinib	-0.300347	0.0197189
cor210	CCND1	Mitoxantrone	-0.300324	0.0197289
cor243	CCND1	Belinostat	-0.300152	0.0198028
cor75	S100A16	Hydroxyurea	-0.300082	0.0198329
cor339	CD24	Cobimetinib (isomer 1)	-0.300081	0.0198334
cor469	SFN	Carfilzomib	-0.299914	0.0199054
cor258	CCND1	Alectinib	-0.299851	0.0199325
cor720	PPP1R1B	Sunitinib	0.299792	0.019958
cor622	EPCAM	Elliptinium Acetate	-0.29979	0.0199588
cor286	SLPI	Belinostat	-0.299701	0.0199974
cor293	CD24	Cyclophosphamide	-0.299642	0.0200231
cor285	SLPI	LMP-400	-0.299585	0.020048
cor198	CCND1	Doxorubicin	-0.29942	0.0201199
cor382	NPW	RH1	0.29927	0.0201855
cor584	LMO7	Valrubicin	-0.299253	0.0201929
cor626	EPCAM	Topotecan	-0.299244	0.0201968
cor641	TNFRSF12A	Actinomycin D	-0.299072	0.0202721
cor319	CD24	Entinostat	-0.298938	0.0203311
cor137	PCSK1N	Hypothemycin	-0.298812	0.0203863
cor695	TNFRSF12A	Nelarabine	-0.298666	0.020451
cor741	PERP	Fluphenazine	-0.298635	0.0204644
cor858	LGALS3	Pralatrexate	-0.298211	0.0206528
cor881	GPX2	Topotecan	-0.29805	0.0207249
cor608	EPCAM	Thiotepa	-0.297991	0.0207513
cor660	TNFRSF12A	Parthenolide	-0.297901	0.0207916
cor299	CD24	Arsenic trioxide	-0.297883	0.0207996
cor297	CD24	Lomustine	-0.297872	0.0208048
cor561	PRSS3	Vandetanib	-0.297817	0.0208292
cor429	SFN	Chlorambucil	-0.297449	0.0209949
cor939	LCN2	Epothilone B	-0.296976	0.02121
cor41	S100A14	Epothilone B	-0.296958	0.0212181
cor655	TNFRSF12A	Bleomycin	0.296938	0.0212274
cor513	PHLDA2	Batracylin	-0.296789	0.0212952
cor356	ASS1	Dasatinib	-0.296734	0.0213203
cor56	CD55	BEN	-0.296613	0.0213758
cor649	TNFRSF12A	Lomustine	-0.296521	0.0214184
cor283	SLPI	RH1	-0.296469	0.0214422
cor783	LGALS3	Methotrexate	-0.296386	0.0214802
cor708	PPP1R1B	3-Bromopyruvate (acid)	-0.296295	0.0215222
cor618	EPCAM	Bleomycin	-0.296195	0.0215688
cor424	CKB	Ponatinib	-0.296058	0.0216321
cor25	S100A14	Fluorouracil	0.295949	0.0216829
cor418	CKB	Sunitinib	-0.29593	0.0216915
cor887	GPX2	Imexon	-0.295678	0.0218091
cor133	S100A16	ABT-199	-0.295539	0.0218738
cor648	TNFRSF12A	3-Bromopyruvate (acid)	-0.295508	0.0218885
cor790	LGALS3	Pipobroman	-0.295485	0.0218991
cor630	EPCAM	kahalide f	0.295341	0.0219667
cor77	S100A16	Uracil mustard	-0.295316	0.0219785
cor211	CCND1	BEN	-0.29515	0.0220566
cor579	LMO7	Fludarabine	-0.294957	0.0221479
cor305	CD24	Epirubicin	-0.294948	0.0221523
cor37	S100A14	Gemcitabine	-0.294753	0.0222447
cor504	PHLDA2	Cisplatin	-0.294744	0.0222487
cor389	NPW	Dasatinib	-0.294639	0.0222986
cor437	SFN	Vincristine	-0.294584	0.0223251
cor31	S100A14	Bleomycin	-0.294283	0.0224688
cor282	SLPI	BN-2629	-0.294081	0.0225653
cor2	C10orf99	Megestrol acetate	0.293819	0.0226916
cor857	LGALS3	Raloxifene	-0.293792	0.0227047
cor624	EPCAM	8-Chloro-adenosine	0.293625	0.0227856
cor889	GPX2	Everolimus	-0.293328	0.0229302
cor57	CD55	Batracylin	-0.293312	0.0229376
cor278	SLPI	Triapine	-0.293138	0.0230228
cor947	LCN2	Pazopanib	-0.293122	0.0230304
cor223	CCND1	Staurosporine	0.292947	0.0231161
cor951	LCN2	Digoxin	-0.292928	0.0231257
cor433	SFN	Cyclophosphamide	-0.292761	0.0232077
cor100	S100A16	Triciribine phosphate	0.29262	0.023277
cor545	PRSS3	Carboplatin	-0.29261	0.0232818
cor55	CD55	Oxaliplatin	-0.292583	0.0232952
cor508	PHLDA2	Parthenolide	-0.292575	0.0232996
cor946	LCN2	Dimethylaminoparthenolide	-0.292492	0.0233405
cor955	LCN2	Idelalisib	-0.292472	0.0233505
cor63	CD55	Ixabepilone	-0.292374	0.0233987
cor736	PERP	Megestrol acetate	-0.292362	0.0234049
cor174	CCND1	Testolactone	-0.292299	0.0234359
cor70	S100A16	Melphalan	-0.292218	0.0234762
cor401	CLDN3	Tamoxifen	0.292175	0.0234978
cor902	LCN2	Pipobroman	-0.292092	0.0235391
cor633	EPCAM	5-fluoro deoxy uridine 10mer	-0.292089	0.0235406
cor96	S100A16	Parthenolide	-0.292026	0.0235718
cor411	CLDN3	LDK-378	0.291967	0.0236014
cor408	CLDN3	Zoledronate	-0.291953	0.0236083
cor798	LGALS3	Dacarbazine	-0.291775	0.0236972
cor193	CCND1	Asparaginase	-0.291402	0.0238848
cor205	CCND1	Carboplatin	-0.291001	0.0240879
cor19	LEFTY1	E-7820	0.290992	0.0240921
cor420	CKB	Tyrothricin	0.290985	0.0240958
cor839	LGALS3	Irofulven	0.290764	0.0242085
cor855	LGALS3	Nelfinavir	-0.290594	0.0242954
cor705	TNFRSF12A	Bafetinib	-0.290546	0.0243195
cor937	LCN2	7-Ethyl-10-hydroxycamptothecin	-0.290524	0.0243311
cor322	CD24	Gefitinib	0.290454	0.0243668
cor700	TNFRSF12A	Ixazomib citrate	-0.290208	0.0244935
cor345	CSTB	Sonidegib	-0.290172	0.0245117
cor500	PHLDA2	Daunorubicin	-0.289913	0.0246458
cor922	LCN2	Idarubicin	-0.289913	0.0246459
cor534	S100A6	Buthionine sulphoximine	-0.289888	0.0246585
cor212	CCND1	Amonafide	-0.2897	0.0247561
cor386	NPW	Imexon	0.289012	0.0251161
cor143	PCSK1N	Hydrastinine HCl	0.288979	0.0251335
cor645	TNFRSF12A	Hydroxyurea	-0.288727	0.0252665
cor327	CD24	Raloxifene	-0.288665	0.025299
cor749	PERP	Doxorubicin	-0.288523	0.0253746
cor159	MDK	Vemurafenib	-0.288516	0.0253783
cor195	CCND1	Benzimate	-0.287867	0.0257248
cor718	PPP1R1B	Temsirolimus	-0.287804	0.0257584
cor479	IFI27	Lapachone	-0.28766	0.0258357
cor482	IFI27	AT-13387	-0.287626	0.0258545
cor15	LEFTY1	Oxaliplatin	0.287435	0.0259573
cor829	LGALS3	Topotecan	-0.287016	0.0261849
cor468	SFN	Ethinyl estradiol	-0.286998	0.0261946
cor664	TNFRSF12A	Epirubicin	-0.286643	0.0263891
cor467	SFN	Hydrastinine HCl	-0.286497	0.026469
cor506	PHLDA2	Bendamustine	-0.286483	0.0264769
cor585	LMO7	Epirubicin	-0.286457	0.0264909
cor935	LCN2	Triapine	-0.286433	0.0265043
cor949	LCN2	Afatinib	0.286258	0.0266007
cor865	LGALS3	Bosutinib	-0.28617	0.0266494
cor702	TNFRSF12A	Sonidegib	0.285981	0.026754
cor628	EPCAM	bisacodyl, active ingredient of viraplex	0.285708	0.0269061
cor292	CD24	Dromostanolone Propionate	-0.285697	0.0269119
cor16	LEFTY1	Aminoflavone	0.285612	0.0269593
cor533	S100A6	Parthenolide	-0.285486	0.02703
cor856	LGALS3	Ixabepilone	-0.285417	0.0270683
cor163	CCND1	Methotrexate	-0.285323	0.0271213
cor512	PHLDA2	Mitoxantrone	-0.285108	0.027242
cor325	CD24	Dasatinib	0.284666	0.0274922
cor713	PPP1R1B	Carboplatin	-0.284428	0.0276274
cor427	CKB	Cobimetinib (isomer 1)	-0.284397	0.0276451
cor481	IFI27	Pazopanib	0.283925	0.0279154
cor606	EPCAM	Allopurinol	0.283865	0.0279499
cor360	ASS1	Vemurafenib	-0.283838	0.0279659
cor60	CD55	LY-294002	0.283162	0.0283573
cor944	LCN2	Zoledronate	-0.282941	0.0284865
cor269	SLPI	geldanamycin analog	-0.282811	0.0285627
cor495	PHLDA2	Hydroxyurea	-0.282744	0.0286016
cor603	LMO7	Raloxifene	-0.28261	0.0286803
cor262	SLPI	Floxuridine	-0.282331	0.028845
cor395	NPW	Cobimetinib (isomer 1)	-0.282123	0.0289679
cor20	LEFTY1	Lificguat	0.282093	0.0289858
cor465	SFN	7-Tert-butyldimethylsilyl-10-hydroxycamptothecin	-0.282021	0.0290286
cor614	EPCAM	Arsenic trioxide	-0.281673	0.0292361
cor609	EPCAM	Melphalan	-0.28158	0.0292917
cor943	LCN2	Imexon	-0.281542	0.0293146
cor505	PHLDA2	Teniposide	-0.281405	0.0293965
cor882	GPX2	Gemcitabine	-0.281183	0.0295304
cor692	TNFRSF12A	Ixabepilone	-0.281079	0.0295929
cor792	LGALS3	Floxuridine	-0.281024	0.0296263
cor764	PERP	7-Hydroxystaurosporine	-0.280989	0.0296477
cor574	LMO7	Dacarbazine	-0.280856	0.029728
cor541	PRSS3	tfdu	-0.280728	0.0298055
cor221	CCND1	Topotecan	-0.280715	0.0298137
cor539	S100A6	Pipamperone	-0.280696	0.0298254
cor164	CCND1	6-Mercaptopurine	-0.28044	0.029981
cor740	PERP	Estramustine	-0.280417	0.0299951
cor91	S100A16	Paclitaxel	-0.280335	0.0300454
cor555	PRSS3	Itraconazole	0.280259	0.0300921
cor460	SFN	kahalide f	0.279955	0.0302787
cor146	PCSK1N	Vemurafenib	-0.279848	0.0303444
cor9	C10orf99	Irofulven	-0.279181	0.0307582
cor637	EPCAM	Idelalisib	-0.27909	0.0308148
cor303	CD24	Homoharringtonine	-0.279073	0.0308258
cor493	PHLDA2	Pipobroman	-0.279	0.0308712
cor266	SLPI	Arsenic trioxide	-0.278998	0.0308723
cor602	LMO7	Dasatinib	0.278819	0.0309847
cor129	S100A16	Digoxin	-0.278604	0.0311197
cor334	CD24	Sonidegib	0.278545	0.0311567
cor311	CD24	XK-469	-0.278415	0.0312392
cor721	PPP1R1B	Tyrothricin	0.278359	0.0312741
cor53	CD55	Cladribine	-0.277931	0.0315463
cor771	PERP	Temsirolimus	-0.277867	0.0315866
cor559	PRSS3	Tyrothricin	0.277843	0.031602
cor797	LGALS3	Chelerythrine	-0.277773	0.031647
cor808	LGALS3	Ifosfamide	-0.277463	0.0318457
cor877	GPX2	Elesclomol	0.277394	0.0318896
cor912	LCN2	Estramustine	-0.277371	0.0319046
cor116	S100A16	Entinostat	-0.277282	0.0319619
cor611	EPCAM	Pipobroman	-0.27706	0.032105
cor812	LGALS3	Doxorubicin	-0.276993	0.0321487
cor903	LCN2	Floxuridine	-0.276962	0.0321682
cor273	SLPI	Carmustine	-0.276934	0.0321868
cor392	NPW	Trametinib	-0.276901	0.0322083
cor402	CLDN3	Carboplatin	-0.276889	0.0322156
cor118	S100A16	PX-316	-0.276685	0.0323483
cor390	NPW	Dimethylaminoparthenolide	0.27668	0.0323516
cor487	IFI27	By-Product of CUDC-305	-0.276471	0.0324879
cor704	TNFRSF12A	ABT-199	-0.276462	0.0324938
cor948	LCN2	Obatoclax	-0.276205	0.032662
cor51	CD55	Lomustine	-0.276202	0.032664
cor363	ASS1	Bafetinib	-0.276134	0.0327084
cor287	SLPI	Dimethylaminoparthenolide	-0.276017	0.0327856
cor365	NPW	6-Mercaptopurine	0.275936	0.0328386
cor139	PCSK1N	Bortezomib	-0.275906	0.0328585
cor50	CD55	Chelerythrine	-0.275667	0.0330166
cor712	PPP1R1B	Bleomycin	-0.275563	0.033085
cor485	IFI27	Ixazomib citrate	0.275522	0.0331121
cor376	NPW	Oxaliplatin	0.275374	0.0332104
cor654	TNFRSF12A	Teniposide	-0.275252	0.0332921
cor650	TNFRSF12A	Daunorubicin	-0.275095	0.0333967
cor686	TNFRSF12A	Fulvestrant	-0.274992	0.0334652
cor412	CKB	Hypothemycin	-0.274953	0.0334919
cor423	CKB	Ixazomib citrate	-0.274876	0.0335428
cor847	LGALS3	Fulvestrant	-0.274598	0.0337297
cor284	SLPI	Zoledronate	-0.274484	0.0338068
cor114	S100A16	Denileukin Diftitox Ontak	-0.274319	0.0339181
cor663	TNFRSF12A	Valrubicin	-0.274318	0.0339189
cor723	PERP	Nitrogen mustard	-0.274258	0.0339595
cor538	S100A6	Imatinib	-0.274079	0.0340812
cor33	S100A14	Elesclomol	0.273923	0.0341876
cor746	PERP	Fludarabine	-0.273888	0.0342115
cor29	S100A14	Asparaginase	-0.273777	0.0342868
cor733	PERP	Chelerythrine	-0.273775	0.0342885
cor552	PRSS3	Belinostat	0.273704	0.0343368
cor682	TNFRSF12A	Alvespimycin	-0.273678	0.0343544
cor451	SFN	Triciribine phosphate	0.273574	0.034426
cor893	GPX2	Lenvatinib	-0.273526	0.0344584
cor587	LMO7	Topotecan	-0.27351	0.0344697
cor229	CCND1	kahalide f	0.273104	0.0347491
cor876	GPX2	Tegafur	0.272854	0.0349221
cor95	S100A16	Tegafur	-0.272782	0.0349717
cor756	PERP	Elliptinium Acetate	-0.272779	0.0349741
cor98	S100A16	Epirubicin	-0.272635	0.0350744
cor23	S100A14	Melphalan	-0.272619	0.0350851
cor141	PCSK1N	Nilotinib	-0.272603	0.0350964
cor21	LEFTY1	Pazopanib	-0.272331	0.0352864
cor605	LMO7	Hydrastinine HCl	-0.272234	0.0353538
cor86	S100A16	Cladribine	-0.271486	0.0358813
cor79	S100A16	Vinblastine	-0.271462	0.0358985
cor108	S100A16	Raltitrexed	-0.271399	0.035943
cor36	S100A14	Topotecan	-0.271221	0.0360697
cor367	NPW	Mithramycin	-0.271159	0.0361137
cor779	PERP	Raloxifene	-0.271034	0.0362031
cor172	CCND1	Acrichine	-0.270976	0.0362447
cor880	GPX2	Tanespimycin	0.270915	0.0362879
cor714	PPP1R1B	Dolastatin 10	0.270869	0.0363215
cor697	TNFRSF12A	Tyrothricin	-0.270842	0.0363408
cor878	GPX2	Rapamycin	-0.270751	0.036406
cor59	CD55	XK-469	-0.27065	0.0364783
cor476	IFI27	Methotrexate	-0.270605	0.036511
cor554	PRSS3	Sunitinib	0.270199	0.0368038
cor851	LGALS3	Everolimus	-0.270151	0.0368384
cor352	ASS1	Rapamycin	0.270031	0.0369258
cor42	S100A14	Imexon	-0.269839	0.0370652
cor35	S100A14	Carmustine	-0.269838	0.0370661
cor81	S100A16	Megestrol acetate	-0.269833	0.0370698
cor166	CCND1	Actinomycin D	-0.269489	0.0373214
cor548	PRSS3	Gemcitabine	-0.269486	0.0373229
cor276	SLPI	7-Hydroxystaurosporine	-0.269486	0.0373232
cor419	CKB	Hydrastinine HCl	0.269483	0.0373257
cor330	CD24	Tyrothricin	-0.269459	0.0373432
cor557	PRSS3	Hydrastinine HCl	-0.269288	0.0374686
cor784	LGALS3	6-Mercaptopurine	-0.269244	0.0375006
cor13	C10orf99	Idelalisib	-0.269145	0.0375735
cor594	LMO7	7-Ethyl-10-hydroxycamptothecin	-0.269143	0.0375755
cor849	LGALS3	LMP776	-0.268864	0.0377814
cor291	CD24	Actinomycin D	-0.268718	0.0378893
cor280	SLPI	Irofulven	0.268518	0.0380384
cor617	EPCAM	Doxorubicin	-0.268431	0.0381029
cor329	CD24	1st Precursor Intermediate to TDP 665759	0.268391	0.0381329
cor577	LMO7	Estramustine	-0.268296	0.0382038
cor300	CD24	Teniposide	-0.267993	0.0384307
cor884	GPX2	Raltitrexed	-0.267954	0.0384596
cor735	PERP	Cytarabine	-0.267932	0.0384763
cor52	CD55	Arsenic trioxide	-0.26781	0.0385679
cor666	TNFRSF12A	Fostamatinib	-0.2678	0.0385757
cor377	NPW	Pyrazoloacridine	0.267736	0.0386241
cor123	S100A16	Nelfinavir	-0.267655	0.0386851
cor192	CCND1	Cladribine	-0.267563	0.0387547
cor78	S100A16	Chelerythrine	-0.26746	0.0388324
cor417	CKB	BML-277	-0.267414	0.0388676
cor707	PPP1R1B	Uracil mustard	-0.267388	0.038887
cor872	GPX2	Dacarbazine	-0.267365	0.0389043
cor850	LGALS3	Dasatinib	-0.266865	0.0392853
cor491	PHLDA2	Triethylenemelamine	-0.266808	0.0393289
cor128	S100A16	Nelarabine	-0.266805	0.0393312
cor271	SLPI	Hypothemycin	-0.266521	0.039549
cor87	S100A16	Asparaginase	-0.26645	0.0396034
cor436	SFN	Acetalax	0.266346	0.0396833
cor895	GPX2	Idelalisib	-0.265838	0.0400771
cor226	CCND1	7-Hydroxystaurosporine	-0.265702	0.0401827
cor260	SLPI	Methotrexate	-0.265552	0.0402997
cor67	CD55	1st Precursor Intermediate to TDP 665759	0.265188	0.0405849
cor180	CCND1	Dexamethasone Decadron	-0.265071	0.0406767
cor68	S100A16	Actinomycin D	-0.264997	0.0407347
cor27	S100A14	Acetalax	0.264972	0.0407547
cor426	CKB	ABT-199	-0.264821	0.0408734
cor954	LCN2	Pipamperone	-0.264612	0.0410394
cor414	CKB	Perifosine	-0.264523	0.0411096
cor65	CD55	Itraconazole	0.264267	0.0413131
cor149	PCSK1N	ABT-199	-0.264187	0.0413772
cor722	PPP1R1B	Idelalisib	-0.263928	0.0415842
cor600	LMO7	Karenitecin	-0.263917	0.0415927
cor115	S100A16	Vorinostat	-0.263514	0.0419167
cor44	S100A14	SR16157	0.263368	0.042035
cor227	CCND1	Perifosine	-0.263355	0.0420452
cor415	CKB	Pazopanib	-0.263114	0.0422404
cor461	SFN	7-Ethyl-10-hydroxycamptothecin	-0.263045	0.0422967
cor501	PHLDA2	Fluphenazine	-0.262778	0.0425143
cor39	S100A14	Simvastatin	-0.262466	0.0427691
cor153	MDK	Dolastatin 10	-0.262436	0.0427942
cor743	PERP	Cladribine	-0.262331	0.0428799
cor458	SFN	Irinotecan	-0.262329	0.0428815
cor550	PRSS3	kahalide f	0.2623	0.0429055
cor432	SFN	Pipobroman	-0.26219	0.0429958
cor492	PHLDA2	Testolactone	-0.262068	0.0430966
cor613	EPCAM	Acetalax	0.261872	0.0432585
cor769	PERP	PD-98059	0.261516	0.0435546
cor350	ASS1	Tegafur	0.261099	0.0439025
cor679	TNFRSF12A	Vorinostat	-0.260999	0.0439864
cor897	GPX2	LDK-378	0.260928	0.044046
cor306	CD24	BEN	0.260788	0.0441635
cor483	IFI27	Itraconazole	0.260688	0.0442478
cor774	PERP	E-7820	0.260674	0.0442601
cor599	LMO7	7-Tert-butyldimethylsilyl-10-hydroxycamptothecin	-0.260636	0.0442918
cor694	TNFRSF12A	Lenvatinib	0.26052	0.0443895
cor64	CD55	Abiraterone	0.260289	0.0445856
cor806	LGALS3	Cladribine	-0.260245	0.0446231
cor135	PCSK1N	6-Mercaptopurine	-0.260213	0.0446503
cor405	CLDN3	okadaic acid	-0.26018	0.0446784
cor643	TNFRSF12A	Pipobroman	-0.260005	0.0448273
cor6	C10orf99	Tanespimycin	-0.259928	0.0448931
cor754	PERP	Idarubicin	-0.259797	0.0450045
cor126	S100A16	Salinomycin	-0.259791	0.0450093
cor43	S100A14	Zoledronate	-0.259531	0.0452322
cor162	MDK	Cobimetinib (isomer 1)	-0.259449	0.0453027
cor598	LMO7	Entinostat	-0.259236	0.0454863
cor845	LGALS3	Rebimastat	-0.259184	0.0455315
cor518	PHLDA2	7-Hydroxystaurosporine	-0.259167	0.0455461
cor274	SLPI	Gemcitabine	-0.259142	0.0455676
cor138	PCSK1N	7-Ethyl-10-hydroxycamptothecin	0.258945	0.0457377
cor343	CSTB	Docetaxel	-0.258757	0.0459014
cor870	GPX2	Fluorouracil	0.25874	0.0459161
cor589	LMO7	Irinotecan	-0.258476	0.0461463
cor184	CCND1	Cytarabine	-0.258388	0.0462224
cor	C10orf99	Floxuridine	-0.258382	0.0462276
cor640	EPCAM	LDK-378	0.258331	0.0462728
cor553	PRSS3	Nelfinavir	0.258328	0.0462753
cor406	CLDN3	AFP464	0.258193	0.0463934
cor546	PRSS3	geldanamycin analog	0.258157	0.0464248
cor45	S100A14	BML-277	0.257946	0.0466106
cor398	CLDN3	Arsenic trioxide	-0.257595	0.0469198
cor794	LGALS3	Curcumin	-0.257522	0.0469846
cor24	S100A14	Triethylenemelamine	-0.257472	0.047029
cor261	SLPI	Chlorambucil	-0.257426	0.0470697
cor710	PPP1R1B	Ifosfamide	-0.257338	0.0471478
cor232	CCND1	LY-294002	0.257285	0.0471955
cor331	CD24	Carfilzomib	-0.257139	0.0473249
cor364	NPW	Methotrexate	0.25703	0.0474225
cor263	SLPI	Curcumin	-0.256923	0.0475175
cor301	CD24	Paclitaxel	-0.25689	0.047547
cor196	CCND1	Isotretinoin	-0.256651	0.0477615
cor572	LMO7	Curcumin	-0.256596	0.0478109
cor105	S100A16	Vinorelbine	-0.256559	0.0478441
cor425	CKB	Dabrafenib	-0.256459	0.0479338
cor904	LCN2	Hydroxyurea	-0.256244	0.048128
cor288	SLPI	Raloxifene	-0.256234	0.0481374
cor438	SFN	tfdu	-0.256193	0.0481741
cor869	GPX2	Triethylenemelamine	-0.255792	0.048538
cor157	MDK	Digoxin	0.25557	0.0487402
cor272	SLPI	Fostamatinib	-0.255515	0.0487904
cor950	LCN2	Hydrastinine HCl	-0.255491	0.0488126
cor47	S100A14	Idelalisib	-0.255429	0.0488692
cor1	C10orf99	Acetalax	0.255415	0.0488818
cor234	CCND1	Vorinostat	-0.255247	0.0490362
cor136	PCSK1N	Mitomycin	0.255199	0.0490797
cor246	CCND1	Nelfinavir	-0.255146	0.0491287
cor160	MDK	Dabrafenib	-0.255128	0.0491451
cor421	CKB	Trametinib	-0.255113	0.0491584
cor892	GPX2	Sunitinib	0.255076	0.0491929
cor824	LGALS3	Hypothemycin	0.255065	0.0492027
cor563	PRSS3	Alectinib	0.254882	0.0493712
cor672	TNFRSF12A	Depsipeptide	-0.254676	0.0495617
cor480	IFI27	Raltitrexed	-0.254349	0.0498653
cor543	PRSS3	Cisplatin	-0.254322	0.0498903
cor383	NPW	Seliciclib	0.254305	0.0499066
cor629	EPCAM	XK-469	-0.254286	0.0499235
